# Supplementary material for: Reliability of breath by breath spirometry and relative flow-time indices for pulmonary function testing in horses
Source: BMC Vet Res. 2016 Nov 28;12:268. doi: 10.1186/s12917-016-0893-3 (PMC5126818; doi:10.1186/s12917-016-0893-3)
Supplement: Additional file 2: — Raw data. (XLS 414 kb) [file 12917_2016_893_MOESM2_ESM.xls]

## Sheet: Eup breathing
	horse number			Respiratory frequency	Ratio Vi/Ve	VtI	Tidal Volume	Total breath period	Inspiratory period	Expiratory period	Respiratory pause	Peak inspiratory flow	Peak expiratory flow	Minute ventilation	Time to pif	Time to pef	Ratio Te to total beath	Ratio of Te to Ti	Ratio time to pef to Te	Ratio time to pif to Ti	% of pif to pif			% decrease pif to zero flow			% of pef to pef			% decrease pef to zero flow
Horse		Day	Breath	Rf			Vt	Tt	Ti	Te	Msec	pif	pef	L/min	Tpif	Tpef	Te/Tt	Te/Ti	Tpef/Te	Tpif/Ti	izp25%	izp50%	izp75%	ipz25%	ipz50%	ipz75%	ezp25%	ezp50%	ezp75%	epz25%	epz50%	epz75%
Betty	1	1	1	15.5844	-0.95827	-6.5492	6.8344	3850	1550	2280	30	-5.9686	5.69685	106.51	1290	250	0.592208	1.47097	0.109649	0.832258	68	61	93	95	80	50	51	77	92	44	40	56
Betty	1	1	2	15.3846	-0.95631	-7.0408	6.73319	3900	1580	2300	30	-6.21011	5.88074	103.588	1090	260	0.589744	1.4557	0.113043	0.689873	25	59	84.5	98	97	81	50	78	94	32	36.5	54
Betty	1	1	3	17.8042	-0.96862	-6.3677	6.57402	3370	1470	1890	20	-5.56778	6.28622	117.045	1030	250	0.560831	1.28571	0.132275	0.70068	77	78	79	98.5	97	78.5	49	80	94	47	40	61
Betty	1	2	1	10.2564	-0.945363	-7.38377	7.81051	5850	2380	3460	20	-4.37548	4.45566	80.1078	2100	230	0.591453	1.45378	0.066474	0.882353	65	69	81	95	78.5	53	61	83	96.5	19	33	72
Betty	1	2	2	10.4348	-0.997723	-7.69448	7.67696	5750	2320	3420	20	-4.34654	3.77219	80.1074	1980	150	0.594783	1.47414	0.0438596	0.853448	78	64.5	88	94.5	84	62.5	47	76	93	23	41	89
Betty	1	2	3	11.5385	-0.985176	-8.59513	8.46772	5200	2270	2920	20	-5.42207	4.5832	97.7045	1920	210	0.561538	1.28634	0.0719178	0.845815	75	65.5	78	93.5	83	57	58	90	80	37.5	58	90
Betty	1	3	1	15.625	-0.983079	-6.47008	6.3606	3840	1880	1940	30	-5.16463	6.15557	99.3844	1550	240	0.505208	1.03191	0.123711	0.824468	53.5	55	86.5	97.5	94	65	53	83	96.5	49	40	51.5
Betty	1	3	2	14.8883	-0.986112	-6.9455	6.84904	4030	1810	2200	30	-5.36222	5.49209	101.971	1120	290	0.545906	1.21547	0.131818	0.618785	59	45.5	85	92.5	90	87	57	86	95.5	47	39	60
Betty	1	3	3	20.339	-0.975479	-5.96947	5.82309	2950	1430	1510	20	-5.27361	5.73677	118.436	1050	280	0.511864	1.05594	0.18543	0.734266	79.5	77.5	91	95	88	64	49.5	77	92	72	63	70
Darky	2	1	1	8.41515	-0.9611	-10.603	11.0321	7130	2990	4130	20	-4.34549	3.36822	92.8372	1770	3090	0.579243	1.38127	0.748184	0.591973	79	77	91	97	92.5	84	85	60	84	99	93.5	80.5
Darky	2	1	2	8.52273	-0.985814	-10.6928	10.8467	7040	3140	3890	20	-4.15164	3.51012	92.4432	2380	3110	0.552557	1.23885	0.799486	0.757962	74	81	91.5	99	96.5	88	82	66	89	96	89	74
Darky	2	1	3	8.60832	-0.9869	-10.072	9.93931	6970	3010	3940	30	-4.11544	3.37606	85.5608	2140	3360	0.56528	1.30897	0.852792	0.710963	75.5	80.5	90	97	98	90	76.5	58	86.5	93	86	65
Darky	2	2	1	9.66184	-0.944626	-7.26061	7.68623	6210	2590	3580	50	-3.58133	2.96414	74.2631	1900	2760	0.57649	1.38224	0.77095	0.733591	75	76	88	94	94	82	65	61.5	69	93	89	58
Darky	2	2	2	10.3806	0.962406	13.3256	13.8462	5780	2230	3530	30	-4.04931	3.14263	143.732	1580	2660	0.610727	1.58296	0.753541	0.70852	87	83	91	97	98	80	54	52	80	98	88	67
Darky	2	2	3	10.4712	0.959222	13.4949	14.0686	5730	2300	3420	20	-3.89984	3.13496	147.315	1400	2720	0.596859	1.48696	0.795322	0.608696	89.5	75	84.5	95.5	92.5	90	53.5	48	76.5	95	82	58
Darky	2	3	1	7.77202	-0.994652	-9.92913	9.98252	7720	3200	4500	30	-4.68372	3.14217	77.5844	2710	3860	0.582902	1.40625	0.857778	0.846875	46	72	80	95	80	45	70	47	78	95.5	88	70.5
Darky	2	3	2	7.44417	-0.988036	-10.4486	10.5751	8060	3280	4760	30	-4.21892	3.01395	78.7228	2630	3660	0.590571	1.45122	0.768908	0.801829	55.5	82	96	99	92	58	73.5	58	79	97.5	92	81
Darky	2	3	3	7.65306	-0.985689	-9.98533	10.1303	7840	3050	4780	20	-4.24283	2.93995	77.5278	2040	3780	0.609694	1.56721	0.790795	0.668852	60	78	96	99	98	83	77	57	72	98	94.5	81.5
Flash	3	1	1	14.563	-0.9964	-6.4255	6.44842	4120	1920	2150	60	-5.71432	5.08558	93.909	1440	210	0.521845	1.11979	0.097674	0.75	29	51	63	97	95	77.5	55	84	98	52	52	74
Flash	3	1	2	16.086	-0.9605	-7.0033	6.72645	3730	1720	1970	50	-6.18397	5.74349	108.2	1470	210	0.52815	1.14535	0.106599	0.854651	56	56	91	95	81	54	52	82	96	48.5	66	64.5
Flash	3	1	3	13.761	-0.97786	-7.8532	8.03077	4360	2150	2170	50	-5.9134	6.14926	110.515	1670	200	0.497706	1.0093	0.092166	0.776744	65.5	50	58	94	88.5	75	48.5	82	96	52	60	70
Flash	3	2	1	15.8311	-0.955933	-7.61936	7.9706	3790	1940	1840	20	-7.32366	8.6401	126.184	1500	220	0.485488	0.948454	0.119565	0.773196	26	25.5	73	91	83	68.5	51.5	83	95	56.5	49	32.5
Flash	3	2	2	16.9492	-0.953778	-7.86175	8.24275	3540	1590	1920	40	-8.07798	7.41463	139.708	1350	200	0.542373	1.20755	0.104167	0.849057	53	53	79.5	97.5	85.5	56	51.5	84	97	63	61	50.5
Flash	3	2	3	16.7598	-0.956077	-7.62114	7.97126	3580	1560	2000	30	-7.70176	6.98942	133.597	1330	180	0.558659	1.28205	0.09	0.852564	61	48	89	93	79	52	44.5	78	95	55.5	57	61
Flash	3	3	1	12.3711	-0.922663	-8.40459	9.10906	4850	2440	2370	50	-6.01975	6.17067	112.689	2110	240	0.48866	0.971311	0.101266	0.864754	47.5	31	85	97	86	62	63	89	96	57.5	68	60
Flash	3	3	2	10.989	-0.943965	-9.88504	9.33113	5460	2970	2470	30	-5.97623	6.52933	102.54	2730	280	0.452381	0.83165	0.11336	0.919192	33.5	41.5	78	94	82	54.5	54.5	80	93	65	60.5	41
Flash	3	3	3	11.1732	-0.993301	-9.22911	9.16728	5370	2720	2560	100	-6.69726	5.96586	102.428	2410	330	0.476723	0.941176	0.128906	0.886029	46	41.5	63	97	90.5	65	66	87	98	62	51	52
Hungry	4	1	1	11.5385	-0.96816	-7.77295	8.02862	5200	2520	2650	40	-4.10502	5.59142	92.6379	410	250	0.509615	1.05159	0.09434	0.162698	51	75	91	69.5	77	92	49	80	93	47.5	51	55.5
Hungry	4	1	2	10.6952	-0.99905	-8.08038	8.0727	5610	2690	2900	30	-4.52922	5.15916	86.339	290	250	0.516934	1.07807	0.086207	0.107807	39	64	89.5	63.5	69.5	68	50	81	93	44.5	43	50.5
Hungry	4	1	3	10.5079	-0.96591	-8.25494	7.97351	5710	2920	2780	20	-3.59487	4.96253	83.7847	390	270	0.486865	0.952055	0.097122	0.133562	65	86	98	71	80	96	48.5	80	93.5	31	57.5	67
Hungry	4	2	1	10.929	-0.971252	-8.20501	7.96913	5490	2620	2840	40	-4.05493	4.38491	87.0943	510	230	0.517304	1.08397	0.0809859	0.194656	41	68	91.5	82	78	84	46	75.5	95	43	78	91.5
Hungry	4	2	2	10.453	-0.98808	-8.09265	8.19028	5740	2650	3040	60	-4.4402	4.83967	85.6127	530	200	0.529617	1.14717	0.0657895	0.2	50	81	95	64	67.5	73	48	76.5	93	30.5	52.5	65.5
Hungry	4	2	3	11.6279	-0.961788	-9.10305	8.7552	5160	2470	2670	30	-5.22839	4.80123	101.805	2090	240	0.517442	1.08097	0.0898876	0.846154	37.5	64	84	74	67	82	54.5	85	98	54.5	77	82
Hungry	4	3	1	13.5135	-0.978328	-6.63491	6.78189	4440	2140	2280	30	-6.21269	5.8236	91.6472	380	220	0.513514	1.06542	0.0964912	0.17757	35	53.5	74	31	53.5	58.5	48	82	96	44.5	36	52.5
Hungry	4	3	2	12.7932	-0.950774	-7.28466	7.66182	4690	2180	2490	30	-5.31256	6.64034	98.019	240	230	0.530917	1.1422	0.0923695	0.110092	45.5	95	95	62	52.5	67.5	49	85	98.5	31.5	34	45.5
Hungry	4	3	3	11.9522	-0.97838	-8.48469	8.30125	5020	2720	2290	20	-4.59304	6.7842	99.2181	200	280	0.456175	0.841912	0.122271	0.0735294	47.5	77.5	94	39	78.5	83	35	67.5	90	42	43	71.5
Rikki	5	1	1	12.2699	-0.976816	-6.69449	6.85338	4890	2080	2770	50	-5.27246	4.98116	84.0906	1740	250	0.566462	1.33173	0.0902527	0.836538	47.5	46	88	95	85	58	64	89	98.5	44.5	40	44.5
Rikki	5	1	2	13.8249	-0.967753	-6.29349	6.5032	4340	1550	2770	30	-5.10937	4.66864	89.906	1010	320	0.638249	1.7871	0.115523	0.651613	74	77	73	99.5	98.5	82	60	87	97	42	37	47
Rikki	5	1	3	10.5079	-0.968679	-7.42972	7.66995	5710	2810	2870	40	-5.46924	6.41663	80.5949	1390	270	0.502627	1.02135	0.0940767	0.494662	54	51	84	93	74	83	62	87	98	33	23	37
Rikki	5	2	1	10.2564	-0.91053	-4.43286	4.86844	5850	2460	3300	100	-2.58662	3.1789	49.9327	1620	250	0.564103	1.34146	0.0757576	0.658537	66	53	75	98	95	83	75	91	99	40	50	39
Rikki	5	2	2	9.83607	-0.92511	-4.4469	4.80689	6100	2430	3640	40	-2.7793	3.22395	47.2809	2080	220	0.596721	1.49794	0.0604396	0.855967	55	50	81.5	97	90	68	53	80	93	21	43.5	42
Rikki	5	2	3	8.60832	-0.956386	-5.59984	5.85521	6970	2680	4230	70	-3.61043	3.70759	50.4035	1990	210	0.606887	1.57836	0.0496454	0.742537	62	46	63	94	86.5	57	59	83	96	25.5	39	31
Rikki	5	3	1	17.4927	-0.961515	-7.26767	7.55856	3430	1300	2080	60	-7.89352	7.31714	132.22	1010	220	0.606414	1.6	0.105769	0.776923	55	55	93	98.5	87	56.5	60	87.5	97	59.5	36.5	44.5
Rikki	5	3	2	20.6186	-0.994465	-6.78397	6.74642	2910	1190	1700	30	-7.86107	6.33121	139.101	880	230	0.584192	1.42857	0.135294	0.739496	57	83	90	94	82	55	55	85	96	74	61.5	55
Rikki	5	3	3	16.9492	-0.960746	-6.12903	6.37945	3540	1530	1980	40	-5.82634	5.80497	108.126	1290	200	0.559322	1.29412	0.10101	0.843137	56	61	90	95.5	79	51	52	85	96	52	43	60.5
Roman	6	1	1	8.07537	-0.962611	-8.62204	8.95693	7430	2990	4430	20	-3.64084	2.55699	72.3305	2520	280	0.596231	1.48161	0.0632054	0.842809	65	84	96.5	98	95.5	79	76.5	91	96	78	84	83
Roman	6	1	2	8.25309	0.959165	13.784	14.3708	7270	2820	4430	30	-3.80083	2.37636	118.604	2510	290	0.609354	1.57092	0.0654628	0.890071	65	82	98.5	98.5	92	66	79	96	99	78	75	96.5
Roman	6	1	3	8.26446	-0.962391	-9.0133	8.67432	7260	2740	4500	30	-4.12204	2.55321	71.6886	2340	330	0.619835	1.64234	0.0733333	0.854015	63.5	92	97	97.5	94.5	74	60	86	96	65	82	90.5
Roman	6	2	1	14.1176	-0.978925	-6.93669	6.7905	4250	1840	2380	40	-4.828	4.03028	95.8659	360	180	0.56	1.29348	0.0756303	0.195652	58.5	88.5	92.5	81.5	79.5	81	51	82	96	69	78	80
Roman	6	2	2	13.1291	-0.99837	-7.8282	7.84098	4570	1890	2650	40	-5.26335	4.44806	102.945	330	180	0.579869	1.40212	0.0679245	0.174603	44	78	97.5	83.5	72	90	57	88.5	98.5	61	72	76
Roman	6	2	3	10.6572	-0.981746	-8.39246	8.23926	5630	2430	3180	30	-5.03499	4.09376	87.8074	320	190	0.564831	1.30864	0.0597484	0.131687	50	69.5	87.5	58.5	62	80	60	89	98	53	68	71.5
Roman	6	3	1	13.4831	-0.946946	-7.27662	7.6843	4450	1970	2460	30	-4.94818	5.31092	103.609	1410	170	0.552809	1.24873	0.0691057	0.715736	85	71	80	85	90.5	65	53	82.5	96.5	60	54.5	53.5
Roman	6	3	2	12.959	-0.950235	-7.11994	7.49282	4630	2100	2500	40	-4.16362	5.99162	97.0992	1490	210	0.539957	1.19048	0.084	0.709524	86	77	95	99.5	95	92.5	57.5	80	89	59	40	41.5
Roman	6	3	3	13.363	-0.947549	-7.05199	7.44235	4490	1920	2560	20	-4.97829	4.97768	99.4523	1730	240	0.570156	1.33333	0.09375	0.901042	81	64	77.5		98	58	50	76.5	91.5	55.5	40	77
Skip	7	1	1	16.4835	-0.952577	-6.02571	5.73995	3640	1430	2180	40	-5.78137	4.72516	94.6146	400	300	0.598901	1.52448	0.137615	0.27972	43.5	69	84.5	73	83.5	85	55.5	86	96.5	60	45.5	43.5
Skip	7	1	2	16.7598	-0.969911	-5.52696	5.69842	3580	1350	2220	20	-5.8782	4.40383	95.5042	340	310	0.620112	1.64444	0.13964	0.251852	50	74	90	71	69	75	57	87	97	56	54.5	50
Skip	7	1	3	15.3846	-0.947184	-7.45814	7.06423	3900	1740	2150	20	-5.97997	6.30131	108.68	370	250	0.551282	1.23563	0.116279	0.212644	42	70	89	63	73.5	87	56	87	97.5	55.5	47	42
Skip	7	2	1	15.3061	-0.985467	-5.78742	5.87277	3920	1560	2330	40	-5.46153	4.54247	89.8893	123	220	0.594388	1.49359	0.0944206	0.0788462	75	60.5	84	96	78	48	48.5	79	93	60	67	47.5
Skip	7	2	2	16.4384	-0.975187	-5.25971	5.39354	3650	1340	2300	20	-5.18757	4.14823	88.6609	860	190	0.630137	1.71642	0.0826087	0.641791	76	92	92	89.5	79	57.5	49	83	98	51.5	50	61
Skip	7	2	3	16.5289	-0.978493	-5.80259	5.93013	3630	1470	2130	40	-5.0817	4.40133	98.0187	880	240	0.586777	1.44898	0.112676	0.598639	74	98	86.5	97.5	87.5	76	53	84.5	96.5	59	73	62
Skip	7	3	1	10.8499	-0.976909	-9.57425	9.80055	5530	2290	3200	50	-6.36945	5.44539	106.335	1680	250	0.578662	1.39738	0.078125	0.733624	63	45.5	74.5	96	90	74.5	55	81	94	59.5	51	53
Skip	7	3	2	10.4712	-0.958101	-11.09	10.6254	5730	2590	3120	30	-5.79529	5.1976	111.26	2200	500	0.544503	1.20463	0.160256	0.849421	63	86	85	98.5	92	69	87	92	93	63	66	58
Skip	7	3	3	11.1111	-0.963989	-10.3579	10.7448	5400	2300	3060	50	-6.40201	6.28865	119.387	1930	310	0.566667	1.33043	0.101307	0.83913	53	73	82	95	87	64	58	85	97	63	54	47.5
Twistie	8	1	1	14.4231	-0.983086	-6.00811	5.90649	4160	1910	2220	40	-4.20848	5.0337	85.1898	1690	270	0.533654	1.1623	0.121622	0.884817	69	72	99	94	76.5	46	52	80	95	41	51	52
Twistie	8	1	2	14.4578	-0.945095	-6.83165	6.45656	4150	1990	2130	40	-4.44381	4.80288	93.3479	1660	300	0.513253	1.07035	0.140845	0.834171	76.5	74	96	99.5	94.5	66	44	79	95.5	52	75	65
Twistie	8	1	3	14.2857	-0.961346	-6.66325	6.40569	4200	1950	2220	40	-4.5239	5.18904	91.5099	1270	280	0.528571	1.13846	0.126126	0.651282	74.5	72	78.5	98	94	80.5	48.5	82	95	54	47.5	57
Twistie	8	2	1	10.8893	-0.957192	-6.83933	7.1452	5510	2600	2880	40	-3.5473	3.85438	77.8062	1870	320	0.522686	1.10769	0.111111	0.719231	79	65.5	80.5	89	88	79	59	96	96	56	59	73
Twistie	8	2	2	10.453	-0.990305	-7.39853	7.3268	5740	2650	3060	40	-3.44329	3.63025	76.5868	2310	260	0.533101	1.15472	0.0849673	0.871698	91	71	97.5	94	82.5	53	53	80	95	56	69	73.5
Twistie	8	2	3	10.118	-0.981083	-8.05873	8.21412	5930	2820	3090	30	-3.86299	4.09024	83.1108	2430	260	0.521079	1.09574	0.0841424	0.861702	79	63	82	99.5	94	59	51	80	93	61	62	71
Twistie	8	3	1	13.544	-0.979687	-6.60695	6.74394	4430	2100	2310	30	-4.17548	4.44863	91.34	1410	270	0.521445	1.1	0.116883	0.671429	85	66	66	99	91	84	53	84	95	60.5	71	71
Twistie	8	3	2	11.7188	-0.990609	-6.03477	6.09198	5120	1900	3170	60	-4.03047	3.60567	71.3904	1230	310	0.619141	1.66842	0.0977918	0.647368	91	78	84	94	94.5	73	66	90	95	35	50	67
Twistie	8	3	3	12.766	-0.98248	-6.12942	6.02203	4700	2180	2480	50	-4.0316	4.04803	76.877	1820	250	0.52766	1.13761	0.100806	0.834862	75.5	60	87	94	87	63	52	85.5	97	57	63	56

## Sheet: Rebreathing
					Respiratory frequency	Ratio Vi/Ve	VtI	Tidal Volume	Total breath period	Inspiratory period	Expiratory period	Respiratory pause	Peak inspiratory flow	Peak expiratory flow	Minute ventilation	Time to pif	Time to pef	Ratio Te to total beath	Ratio of Te to Ti	Ratio time to pef to Te	Ratio time to pif to Ti	% of pif to pif			% decrease pif to zero flow			% of pef to pef			% decrease pef to zero flow
Horse	Day	Treatment	Action	Breath	Rf			Vt	Tt	Ti	Te	Msec	pif	pef	L/min	Tpif	Tpef	Te/Tt	Te/Ti	Tpef/Te	Tpif/Ti	izp25%	izp50%	izp75%	ipz25%	ipz50%	ipz75%	ezp25%	ezp50%	ezp75%	epz25%	epz50%	epz75%
Betty	1	Nil	R/br	1	26.4317	-0.99811	-19.5428	19.5798	2270	1160	1110	10	-19.0884	20.2743	517.528	450	130	0.488987	0.956897	0.117117	0.387931	88	97.5	94	96	96	93.5	64	90	99	87.5	90	98
Betty	1	Nil	R/br	2	25.1046	-0.9605	-20.6115	19.7973	2390	1280	1110	10	-18.5754	21.1254	497.003	650	150	0.464435	0.867188	0.135135	0.507813	94	95.5	98	94.5	86	84	65	88.5	95	84	86.5	95.5
Betty	1	Nil	R/br	3	25.641	-0.98931	-20.3124	20.5318	2340	1220	1120	10	-19.2103	22.7237	526.457	520	140	0.478632	0.918033	0.125	0.42623	89	96	97.5	95	96.5	85	64	83.5	94	82.5	81	87.5
Betty	2	Nil	R/br	1	24.1935	-0.925286	-19.4686	18.0141	2480	1270	1210	10	-17.5093	19.6919	435.824	670	170	0.487903	0.952756	0.140496	0.527559	89	91	94	95	99	92	70	92	97.5	77	71	78.5
Betty	2	Nil	R/br	2	23.0769	-0.964227	-22.1228	21.3314	2600	1340	1260	10	-19.2286	21.4678	492.263	700	220	0.484615	0.940299	0.174603	0.522388	91	95	96	93.5	87.5	82.5	79	90	91	77	71	91
Betty	2	Nil	R/br	3	23.4375	-0.988068	-21.5335	21.2766	2560	1360	1200	10	-18.6362	21.9392	498.67	840	130	0.46875	0.882353	0.108333	0.617647	93	98	97	90	77	81	71	91.5	98	78.5	78	93
Betty	3	Nil	R/br	1	24.2915	-0.983259	-18.1905	17.886	2470	1270	1200	10	-16.1564	18.5477	434.477	840	170	0.48583	0.944882	0.141667	0.661417	86.5	95.5	98	99	96	88	60	91	98.5	79	82	91.5
Betty	3	Nil	R/br	2	26.6667	-0.969486	-16.1137	16.6209	2250	1160	1090	10	-16.4178	19.5429	443.223	690	150	0.484444	0.939655	0.137615	0.594828	84.5	86	98.5	96	94	85	62	89	97	83.5	77	81
Betty	3	Nil	R/br	3	27.027	-0.92009	-15.2081	16.529	2220	1110	1110	10	-15.8514	19.5769	446.729	590	140	0.5	1	0.126126	0.531532	84	92	95	98	97	91	62	91	97.5	81	76	78
Darky	1	Nil	R/br	1	15.544	-0.9404	-25.539	24.0167	3860	1890	1970	10	-16.3891	14.5853	373.317	1180	290	0.510363	1.04233	0.147208	0.624339	88	92	91	96	84	66	81	95	97	85	85	89
Darky	1	Nil	R/br	2	15.9151	-0.9598	-26.737	25.6627	3770	1850	1920	10	-17.9118	15.8519	408.425	1090	280	0.509284	1.03784	0.145833	0.589189	86	89.5	90.5	95	83	61.5	81.5	96.5	99	87.5	84	89
Darky	1	Nil	R/br	3	16.5289	-0.92489	-26.8893	24.8697	3630	1830	1800	10	-17.6515	15.7859	411.07	1040	190	0.495868	0.983607	0.105556	0.568306	90.5	95	94.5	99	85	63	62	90	99	91	89	96
Darky	2	Nil	R/br	1	19.7368	-0.926485	-18.5123	17.1513	3040	1550	1490	10	-15.0049	13.1492	338.513	730	290	0.490132	0.96129	0.194631	0.470968	90	89	89	95	81.5	57	74	92	97	96	93	92.5
Darky	2	Nil	R/br	2	21.6606	-0.982792	-17.5669	17.8745	2770	1470	1300	10	-15.6617	15.7668	387.174	480	300	0.469314	0.884354	0.230769	0.326531	93	93.5	96	96	79	47	75	92.5	98.5	91	96	94.5
Darky	2	Nil	R/br	3	21.1268	-0.946773	-16.2524	15.3874	2840	1460	1380	10	-13.7206	14.747	325.085	560	200	0.485915	0.945205	0.144928	0.383562	95.5	92	93	96	84.5	63	70	95	86.5	75	71	82.5
Darky	3	Nil	R/br	1	17.0455	-0.976317	-24.8067	25.4085	3520	1710	1810	10	-17.7138	16.7463	433.099	770	230	0.514205	1.05848	0.127072	0.450292	92.5	97	97	96	85	59	68	93	99	85.5	85.5	90
Darky	3	Nil	R/br	2	17.1429	-0.974982	-25.6781	26.3371	3500	1670	1830	10	-18.2222	17.2727	451.492	650	230	0.522857	1.09581	0.125683	0.389222	89	92.5	97.5	98	91.5	73	68	92	98	85	85	90
Darky	3	Nil	R/br	3	17.2414	-0.958699	-26.5876	25.4895	3480	1720	1760	10	-18.7654	17.0073	439.474	710	210	0.505747	1.02326	0.119318	0.412791	89	97	99	87	85	65	75	93	97	85.5	87	93.5
Flash	1	Nil	R/br	1	21.2014	-0.98774	-18.4623	18.2359	2830	1330	1500	10	-16.9702	16.7857	386.628	530	150	0.530035	1.12782	0.1	0.398496	76	73	82	86.5	93	77	60	84.5	93	81	68	72
Flash	1	Nil	R/br	2	22.6415	-0.93752	-18.5139	17.3571	2650	1280	1370	10	-17.2288	18.2991	392.991	610	130	0.516981	1.07031	0.094891	0.476563	86	83	85	87	94	91	61.5	87	96	75	69	65
Flash	1	Nil	R/br	3	22.8137	-0.99688	-19.2522	19.1922	2630	1240	1390	10	-18.5109	18.6795	437.844	580	110	0.528517	1.12097	0.079137	0.467742	78.5	70	92	97	97.5	96	52	83.5	97	81.5	70	70
Flash	2	Nil	R/br	1	23.9044	-0.994927	-19.7572	19.657	2510	1200	1310	10	-19.5287	21.5407	469.888	580	140	0.521912	1.09167	0.10687	0.483333	87	84	90	93	92.5	86.5	58	88.5	96	78	65	69
Flash	2	Nil	R/br	2	23.2558	-0.946942	-21.4861	20.3461	2580	1240	1340	10	-21.1401	22.0456	473.164	720	140	0.51938	1.08065	0.104478	0.580645	78	80.5	88	99.5	95.5	85	63	92	97	81	67	63
Flash	2	Nil	R/br	3	25.2101	-0.989947	-19.4461	19.2506	2380	1130	1250	10	-21.3015	22.2624	485.309	640	130	0.52521	1.10619	0.104	0.566372	88	90	92.5	80	80	71.5	68	93	99	74.5	63.5	63
Flash	3	Nil	R/br	1	21.2014	-0.955759	-19.0214	18.1799	2830	1420	1410	10	-16.1889	18.9855	385.44	880	170	0.498233	0.992958	0.120567	0.619718	78.5	93	91.5	90.5	85	90	74	97	98	82	65	52.5
Flash	3	Nil	R/br	2	21.1268	-0.964737	-19.2187	18.541	2840	1460	1380	10	-16.1513	19.3512	391.71	1350	250	0.485915	0.945205	0.181159	0.924658	84	76	71	92	82	60	75	88	98	79	63	56
Flash	3	Nil	R/br	3	21.2014	-0.981701	-18.3272	18.6688	2830	1310	1520	10	-18.6066	17.7354	395.805	1000	130	0.537102	1.16031	0.0855263	0.763359	69	77	84	90	87	68	63	90	95	73	74	70.5
Hungry	1	Nil	R/br	1																														9.77199	-0.94657	-25.539	8690	6140	4460	1680	10	-20.857	6050	84918.6	570	150	0.273616	0.376682	0.0892857
Hungry	1	Nil	R/br	2	18.5185	-0.96058	-24.4813	23.5162	3240	1580	1660	10	-17.9574	20.5937	435.486	130	160	0.512346	1.05063	0.096386	0.082278	56	84	96	85.5	93	92	59	86	97.5	78	64	65
Hungry	1	Nil	R/br	3	19.1083	-0.94312	-24.8623	23.448	3140	1580	1560	10	-17.9386	21.211	448.051	130	120	0.496815	0.987342	0.076923	0.082278	58	87	97	92	94	92.5	43	83	96	80	69	68
Hungry	2	Nil	R/br	1	19.802	-0.960307	-24.0395	25.0331	3030	1560	1470	10	-18.1429	23.1162	495.705	190	160	0.485149	0.942308	0.108844	0.121795	66	90	95	91.5	98	93	69	95	99.5	81	72	68.5
Hungry	2	Nil	R/br	2	19.544	-0.997708	-24.9658	24.9086	3070	1500	1570	10	-18.9143	22.0796	486.813	190	150	0.511401	1.04667	0.0955414	0.126667	61.5	90	97.5	93	99	90.5	64	90	98.5	76.5	68.5	72
Hungry	2	Nil	R/br	3	20	-0.936433	-22.9509	24.5089	3000	1520	1480	10	-18.4524	23.298	490.178	100	150	0.493333	0.973684	0.101351	0.0657895	53	84.5	97	86	87.5	84	56	88	96	78	70	68
Hungry	3	Nil	R/br	1	15.544	-0.98042	-22.3829	21.9447	3860	1930	1930	10	-13.2314	17.2416	341.109	610	190	0.5	1	0.0984456	0.316062	94	93.5	97	86	90	89.5	61	86	97	73	61	59.5
Hungry	3	Nil	R/br	2	16.2162	-0.960094	-21.2677	22.1517	3700	1780	1920	10	-13.1116	17.2663	359.216	600	170	0.518919	1.07865	0.0885417	0.337079	99	85	93	93	95	99	62	87	98	73.5	62	62
Hungry	3	Nil	R/br	3	15.5844	-0.990597	-22.6337	22.8485	3850	1820	2030	10	-13.8626	16.8338	356.081	150	220	0.527273	1.11538	0.108374	0.0824176	55	80.5	96	94	93	96	66.5	91	98	70	63	64
Rikki	1	Nil	R/br	1	20.0669	-0.996546	-18.9807	19.0465	2990	1430	1560	10	-15.001	17.7969	382.204	1120	140	0.521739	1.09091	0.0897436	0.783217	91.5	94	96.5	96.5	91	80	53	83	96	76	65.5	67.5
Rikki	1	Nil	R/br	2	20.202	-0.96142	-20.2893	19.5065	2970	1440	1530	10	-16.3079	18.016	394.071	1050	160	0.515152	1.0625	0.104575	0.729167	93	86	94	96	94	80	55	91	98	78	69	64
Rikki	1	Nil	R/br	3	21.2014	-0.976785	-20.5341	20.0574	2830	1380	1450	10	-17.6199	19.2114	425.245	1060	140	0.512367	1.05072	0.0965517	0.768116	84	88	86	97	87	80	48.5	84.5	96	82	68.5	68
Rikki	2	Nil	R/br	1	17.7515	-0.911093	-22.3444	24.5248	3380	1450	1930	10	-17.493	15.8264	435.351	1000	160	0.571006	1.33103	0.0829016	0.689655	86	93.5	98	97	92	86	71	96.5	99	84	73	85.5
Rikki	2	Nil	R/br	2	17.6991	-0.909815	-22.5855	24.8243	3390	1480	1910	10	-17.6599	16.5312	439.368	560	150	0.563422	1.29054	0.078534	0.378378	88	85.5	96	97	97	88.5	75	96	99	82.5	71.5	83.5
Rikki	2	Nil	R/br	3	15.873	-0.969382	-26.6696	27.512	3780	1840	1940	10	-17.7491	17.2246	436.699	1260	130	0.513228	1.05435	0.0670103	0.684783	74	85	98.5	88	77	72.5	71	93	97.5	83.5	76.5	90
Rikki	3	Nil	R/br	1	18.2371	-0.98543	-23.598	23.9469	3290	1490	1800	10	-18.6698	16.0638	436.722	1190	310	0.547112	1.20805	0.172222	0.798658	83	91.5	91.5	98	93.5	76	74.5	89	98.5	84.5	81	88
Rikki	3	Nil	R/br	2	18.4615	-0.989086	-24.5183	24.2507	3250	1460	1790	10	-19.7557	16.4598	447.706	1150	130	0.550769	1.22603	0.0726257	0.787671	82.5	94	96.5	96	92.5	75	71	93	98	89	77	89
Rikki	3	Nil	R/br	3	18.6916	-0.991207	-24.1947	24.4093	3210	1430	1780	10	-19.8757	16.0891	456.249	1040	130	0.554517	1.24476	0.0730337	0.727273	80.5	91.5	97	97	93.5	82	75	94.5	99.5	88	79	94
Roman	1	Nil	R/br	1	21.7391	-0.978038	-17.3777	16.9961	2760	1470	1290	10	-14.6681	16.6046	369.48	630	90	0.467391	0.877551	0.0697674	0.428571	86	84	95	82	84	59	50	74	95	89.5	75	78
Roman	1	Nil	R/br	2	22.9008	-0.933605	-18.812	17.563	2620	1280	1340	10	-17.077	18.0824	402.206	630	120	0.51145	1.04688	0.0895522	0.492188	86	84.5	91.5	97	96	88.5	55.5	86.5	98	82.5	74	57
Roman	1	Nil	R/br	3	22.9008	-0.972562	-17.3744	17.8646	2620	1260	1360	10	-16.1555	17.664	409.113	520	150	0.519084	1.07937	0.110294	0.412698	83.5	76.5	89	96.5	94	91	63	90	97	86.5	71	72
Roman	2	Nil	R/br	1	19.4805	-0.985984	-23.0105	22.688	3080	1470	1610	10	-17.6837	18.2503	441.973	920	160	0.522727	1.09524	0.0993789	0.62585	88.5	99.5	98	97	90	81	66	90.5	98	86	81	72.5
Roman	2	Nil	R/br	2	19.802	-1.02217	-23.4871	22.9776	3030	1480	1550	10	-18.2792	18.7394	455.001	640	160	0.511551	1.0473	0.103226	0.432432	88.5	91.5	99.5	99	90	85	62.5	90	97.5	85.5	79.5	80
Roman	2	Nil	R/br	3	20.4082	-0.96238	-22.5052	23.3849	2940	1400	1540	10	-18.5649	19.1715	477.243	560	170	0.52381	1.1	0.11039	0.4	83.5	86	94	99.5	98	83.5	69	91	98	86.5	81	79
Roman	3	Nil	R/br	1	22.0588	-0.998598	-16.9056	16.9293	2720	1300	1420	10	-15.7576	15.5235	373.44	570	200	0.522059	1.09231	0.140845	0.438462	87	83.5	93.5	86.5	75	83	77	97	99	85	78	71
Roman	3	Nil	R/br	2	22.2222	-0.979434	-17.221	16.8668	2700	1280	1420	10	-15.6599	15.748	374.818	520	140	0.525926	1.10938	0.0985915	0.40625	83.5	92	97	89	92	88	57.5	89	97	86.5	79	70
Roman	3	Nil	R/br	3	22.9885	-0.93406	-16.9055	15.7908	2610	1320	1290	10	-14.8542	15.4608	363.007	500	180	0.494253	0.977273	0.139535	0.378788	88	85	83	90.5	95	91	78.5	92	97	90	79.5	79
Skip	1	Nil	R/br	1	16.8067	-0.980912	-21.2729	20.8669	3570	1730	1840	10	-15.2117	17.3271	350.704	1570	180	0.515406	1.06358	0.0978261	0.907514	70	83	95	98.5	93	71	68	94	99	66	60	64.5
Skip	1	Nil	R/br	2	17.8571	-0.98625	-21.3859	21.0918	3360	1750	1610	10	-14.181	18.7881	376.64	1540	200	0.479167	0.92	0.124224	0.88	84.5	89	93	98.5	97	83	77.5	94.5	97	74.5	68	64.5
Skip	1	Nil	R/br	3	16.2602	-0.9623	-21.8672	22.7239	3690	1800	1890	10	-13.5465	18.6747	369.494	1550	180	0.512195	1.05	0.0952381	0.861111	88	97.5	94	98	98	85	70	91	96	78.5	59	49.5
Skip	2	Nil	R/br	1	17.6471	-0.990258	-23.306	23.5353	3400	1540	1860	10	-17.5589	16.7818	415.329	1160	190	0.547059	1.20779	0.102151	0.753247	83	92	95.5	97	92.5	88	63	84.5	93	83	74	78
Skip	2	Nil	R/br	2	17.4419	-0.956646	-25.0068	26.14	3440	1620	1820	10	-18.6181	18.1413	455.931	1190	210	0.52907	1.12346	0.115385	0.734568	87.5	87.5	85	82	83	77.5	71	88	97	80	79	87
Skip	2	Nil	R/br	3	17.8571	-0.949642	-25.4724	26.8232	3360	1590	1770	10	-18.9857	18.4162	478.986	1340	300	0.526786	1.11321	0.169492	0.842767	92	90	88.5	95	89.5	89	75.5	89	96	81	82	92
Skip	3	Nil	R/br	1	16.6205	-0.964811	-22.2202	21.4383	3610	1770	1840	10	-14.0743	17.4497	356.316	650	180	0.509695	1.03955	0.0978261	0.367232	94.5	85	94	95	98.5	92	70	95	98.5	66	61	64
Skip	3	Nil	R/br	2	16.0858	-0.954829	-21.7324	22.7606	3730	1800	1930	10	-14.6753	18.6493	366.122	200	190	0.517426	1.07222	0.0984456	0.111111	47.5	80.5	95	91.5	86.5	91	65	89.5	97.5	60	54	56.5
Skip	3	Nil	R/br	3	16.8067	-0.961126	-20.3221	21.1441	3570	1770	1800	10	-13.5796	17.4251	355.363	140	240	0.504202	1.01695	0.133333	0.079096	49	79.5	95	84	80	94.5	67.5	80.5	99	73	62	63.5
Twistie	1	Nil	R/br	1	23.7154	-0.981461	-21.4653	21.8707	2530	1340	1190	10	-19.0158	21.4246	518.674	830	440	0.470356	0.88806	0.369748	0.619403	80.5	86.5	95	97	92.5	87.5	93	98	95	93	89	87
Twistie	1	Nil	R/br	2	22.7273	-0.998946	-21.983	21.9598	2640	1360	1280	10	-19.1055	19.1678	499.086	760	150	0.484848	0.941176	0.117188	0.558824	80	89	92	94	96	87	70	91	98	96	97	98
Twistie	1	Nil	R/br	3	21.1268	-0.966903	-21.2401	21.9672	2840	1430	1410	10	-17.3478	21.1304	464.096	660	170	0.496479	0.986014	0.120567	0.461538	80	86	89	98	95	91.5	68	91	98	81	72	70
Twistie	2	Nil	R/br	1	16.6667	-0.956336	-22.1055	21.1402	3600	1820	1780	10	-14.8639	15.8183	352.337	1420	270	0.494444	0.978022	0.151685	0.78022	75.5	90.5	96	93	74	69	71	89	97.5	84	74	72.5
Twistie	2	Nil	R/br	2	19.7368	-0.946196	-19.2081	20.3003	3040	1680	1360	10	-13.4274	18.3795	400.664	1360	250	0.447368	0.809524	0.183824	0.809524	82	90	96	94	91	95	59	85.5	96	94	83	90
Twistie	2	Nil	R/br	3	23.4375	-0.965084	-17.1885	17.8104	2560	1440	1120	10	-13.7101	20.4449	417.431	1070	140	0.4375	0.777778	0.125	0.743056	96	96	98	95.5	88.5	81	46	80.5	95	92	88.5	73
Twistie	3	Nil	R/br	1	16.6205	-0.944365	-19.2832	18.2104	3610	1900	1710	10	-12.1731	13.1308	302.665	1360	360	0.473684	0.9	0.210526	0.715789	86	91	88	97	90	80.5	77	92	99	84	81	87.5
Twistie	3	Nil	R/br	2	17.5439	-0.887413	-21.7111	19.2667	3420	1910	1510	10	-13.8219	15.2353	338.012	1360	230	0.44152	0.790576	0.152318	0.712042	68.5	89	85.5	97	97	97	59	85.5	91	98	97.5	91.5
Twistie	3	Nil	R/br	3	19.3548	-0.898417	-18.2285	20.2895	3100	1630	1470	10	-12.8641	18.2132	392.701	1110	210	0.474194	0.90184	0.142857	0.680982	88.5	98	96.5	93.5	91.5	84	71	91	94	77	78	80
[truncated: 13 more columns]

## Sheet: CV's breathing
	horse number					Respiratory frequency	Ratio Vi/Ve	VtI	Tidal Volume	Total breath period	Inspiratory period	Expiratory period	Respiratory pause	Peak inspiratory flow	Peak expiratory flow	Minute ventilation	Time to pif	Time to pef	Ratio Te to total beath	Ratio of Te to Ti	Ratio time to pef to Te	Ratio time to pif to Ti	% of pif to pif			% decrease pif to zero flow			% of pef to pef			% decrease pef to zero flow
Horse		Day	Treatment	Action	Breath	Rf			Vt	Tt	Ti	Te	Msec	pif	pef	L/min	Tpif	Tpef	Te/Tt	Te/Ti	Tpef/Te	Tpif/Ti	izp25%	izp50%	izp75%	ipz25%	ipz50%	ipz75%	ezp25%	ezp50%	ezp75%	epz25%	epz50%	epz75%
Betty	1	1	Nil	Breathing	1	15.5844	-0.95827	-6.5492	6.8344	3850	1550	2280	30	-5.9686	5.69685	106.51	1290	250	0.592208	1.47097	0.109649	0.832258	68	61	93	95	80	50	51	77	92	44	40	56
Betty	1	1	Nil	Breathing	2	15.3846	-0.95631	-7.0408	6.73319	3900	1580	2300	30	-6.21011	5.88074	103.588	1090	260	0.589744	1.4557	0.113043	0.689873	25	59	84.5	98	97	81	50	78	94	32	36.5	54
Betty	1	1	Nil	Breathing	3	17.8042	-0.96862	-6.3677	6.57402	3370	1470	1890	20	-5.56778	6.28622	117.045	1030	250	0.560831	1.28571	0.132275	0.70068	77	78	79	98.5	97	78.5	49	80	94	47	40	61
	1				mean	16.2577	-0.961067	-6.65257	6.71387	3706.67	1533.33	2156.67	26.6667	-5.9155	5.9546	109.047	1136.67	253.333	0.580928	1.40413	0.118322	0.740937	56.6667	66	85.5	97.1667	91.3333	69.8333	50	78.3333	93.3333	41	38.8333	57
					stdev	1.343	0.00661438	0.348252	0.131261	292.632	56.8624	231.157	5.7735	0.324441	0.301548	7.07843	136.137	5.7735	0.0174478	0.102832	0.0122019	0.0792707	27.7909	10.4403	7.05337	1.89297	9.81495	17.2216	1	1.52753	1.1547	7.93725	2.02073	3.60555
					CV	0.0826069	-0.00688233	-0.0523485	0.0195507	0.0789474	0.0370842	0.107182	0.216506	-0.0548459	0.0506411	0.0649115	0.119769	0.0227901	0.0300343	0.0732354	0.103125	0.106987	0.490427	0.158186	0.0824955	0.0194817	0.107463	0.24661	0.02	0.0195003	0.0123718	0.193592	0.0520359	0.0632553
Betty	1	2	Nil	Breathing	1	10.2564	-0.945363	-7.38377	7.81051	5850	2380	3460	20	-4.37548	4.45566	80.1078	2100	230	0.591453	1.45378	0.066474	0.882353	65	69	81	95	78.5	53	61	83	96.5	19	33	72
Betty	1	2	Nil	Breathing	2	10.4348	-0.997723	-7.69448	7.67696	5750	2320	3420	20	-4.34654	3.77219	80.1074	1980	150	0.594783	1.47414	0.0438596	0.853448	78	64.5	88	94.5	84	62.5	47	76	93	23	41	89
Betty	1	2	Nil	Breathing	3	11.5385	-0.985176	-8.59513	8.46772	5200	2270	2920	20	-5.42207	4.5832	97.7045	1920	210	0.561538	1.28634	0.0719178	0.845815	75	65.5	78	93.5	83	57	58	90	80	37.5	58	90
	1				mean	10.7432	-0.976088	-7.89113	7.98506	5600	2323.33	3266.67	20	-4.7147	4.27035	85.9732	2000	196.667	0.582591	1.40475	0.0607505	0.860539	72.6667	66.3333	82.3333	94.3333	81.8333	57.5	55.3333	83	89.8333	26.5	44	83.6667
					stdev	0.694452	0.0273375	0.629167	0.423293	350	55.0757	300.888	0	0.612774	0.436107	10.1596	91.6515	41.6333	0.0183082	0.103051	0.014879	0.0192733	6.80686	2.36291	5.1316	0.763763	2.92973	4.7697	7.37111	7	8.69387	9.73396	12.7671	10.116
					CV	0.0646409	-0.0280072	-0.0797309	0.0530106	0.0625	0.0237055	0.0921084	0	-0.129971	0.102124	0.118171	0.0458258	0.211695	0.0314254	0.0733584	0.244919	0.0223968	0.0936724	0.0356217	0.0623271	0.00809642	0.0358012	0.0829512	0.133213	0.0843373	0.0967777	0.367319	0.290162	0.120908
Betty	1	3	Nil	Breathing	1	15.625	-0.983079	-6.47008	6.3606	3840	1880	1940	30	-5.16463	6.15557	99.3844	1550	240	0.505208	1.03191	0.123711	0.824468	53.5	55	86.5	97.5	94	65	53	83	96.5	49	40	51.5
Betty	1	3	Nil	Breathing	2	14.8883	-0.986112	-6.9455	6.84904	4030	1810	2200	30	-5.36222	5.49209	101.971	1120	290	0.545906	1.21547	0.131818	0.618785	59	45.5	85	92.5	90	87	57	86	95.5	47	39	60
Betty	1	3	Nil	Breathing	3	20.339	-0.975479	-5.96947	5.82309	2950	1430	1510	20	-5.27361	5.73677	118.436	1050	280	0.511864	1.05594	0.18543	0.734266	79.5	77.5	91	95	88	64	49.5	77	92	72	63	70
	1				mean	16.9508	-0.981556	-6.46168	6.34424	3606.67	1706.67	1883.33	26.6667	-5.26682	5.79481	106.597	1240	270	0.520993	1.10111	0.146987	0.725839	64	59.3333	87.5	95	90.6667	72	53.1667	82	94.6667	56	47.3333	60.5
					stdev	2.9573	0.00547772	0.488069	0.513171	576.57	242.143	348.473	5.7735	0.0989698	0.335526	10.3339	270.74	26.4575	0.0218304	0.0997648	0.0335392	0.1031	13.7022	16.4342	3.1225	2.5	3.05505	13	3.75278	4.58258	2.36291	13.8924	13.5769	9.26013
					CV	0.174464	-0.00558065	-0.0755328	0.0808876	0.159862	0.141881	0.18503	0.216506	-0.0187912	0.0579012	0.0969437	0.218338	0.0979908	0.0419015	0.0906039	0.228178	0.142043	0.214097	0.276981	0.0356857	0.0263158	0.0336954	0.180556	0.0705851	0.0558851	0.0249603	0.248079	0.286837	0.15306
					mean	14.6506	-0.972904	-7.00179	7.01439	4304.44	1854.44	2435.56	24.4444	-5.299	5.33992	100.539	1458.89	240	0.561504	1.30333	0.108686	0.775772	64.4444	63.8889	85.1111	95.5	87.9444	66.4444	52.8333	81.1111	92.6111	41.1667	43.3889	67.0556
					stdev	3.3817	0.0170204	0.800348	0.818867	1039.78	381.481	684.765	5.27046	0.62736	0.864119	13.6198	437.905	41.5331	0.0346801	0.175468	0.042666	0.0916831	17.3123	10.3856	5.15253	2.06155	7.04647	12.9601	4.7697	4.75511	5.02977	15.839	10.0802	14.4145
					CV	0.230824	-0.0174945	-0.114306	0.116741	0.241561	0.205712	0.281153	0.21561	-0.118392	0.161822	0.135467	0.300164	0.173055	0.0617629	0.134631	0.392561	0.118183	0.268639	0.162558	0.0605389	0.0215869	0.0801241	0.195052	0.0902782	0.0586247	0.0543107	0.384754	0.232323	0.214964
Darky	2	1	Nil	Breathing	1	8.41515	-0.9611	-10.603	11.0321	7130	2990	4130	20	-4.34549	3.36822	92.8372	1770	3090	0.579243	1.38127	0.748184	0.591973	79	77	91	97	92.5	84	85	60	84	99	93.5	80.5
Darky	2	1	Nil	Breathing	2	8.52273	-0.985814	-10.6928	10.8467	7040	3140	3890	20	-4.15164	3.51012	92.4432	2380	3110	0.552557	1.23885	0.799486	0.757962	74	81	91.5	99	96.5	88	82	66	89	96	89	74
Darky	2	1	Nil	Breathing	3	8.60832	-0.9869	-10.072	9.93931	6970	3010	3940	30	-4.11544	3.37606	85.5608	2140	3360	0.56528	1.30897	0.852792	0.710963	75.5	80.5	90	97	98	90	76.5	58	86.5	93	86	65
	1				mean	8.5154	-0.977938	-10.4559	10.606	7046.67	3046.67	3986.67	23.3333	-4.20419	3.41813	90.2804	2096.67	3186.67	0.565693	1.3097	0.800154	0.686966	76.1667	79.5	90.8333	97.6667	95.6667	87.3333	81.1667	61.3333	86.5	96	89.5	73.1667
					stdev	0.0967933	0.0145923	0.335514	0.584808	80.2081	81.4453	126.623	5.7735	0.123701	0.0797592	4.09205	307.3	150.444	0.0133479	0.0712115	0.0523072	0.0855568	2.5658	2.17945	0.763763	1.1547	2.84312	3.05505	4.31084	4.16333	2.5	3	3.77492	7.78353
					CV	0.0113669	-0.0149215	-0.0320884	0.0551392	0.0113824	0.0267326	0.0317616	0.247436	-0.0294232	0.0233341	0.045326	0.146566	0.0472104	0.0235956	0.0543725	0.0653714	0.124543	0.0336867	0.0274145	0.0084084	0.0118229	0.029719	0.0349815	0.053111	0.0678804	0.0289017	0.03125	0.0421778	0.106381
Darky	2	2	Nil	Breathing	1	9.66184	-0.944626	-7.26061	7.68623	6210	2590	3580	50	-3.58133	2.96414	74.2631	1900	2760	0.57649	1.38224	0.77095	0.733591	75	76	88	94	94	82	65	61.5	69	93	89	58
Darky	2	2	Nil	Breathing	2	10.3806	0.962406	13.3256	13.8462	5780	2230	3530	30	-4.04931	3.14263	143.732	1580	2660	0.610727	1.58296	0.753541	0.70852	87	83	91	97	98	80	54	52	80	98	88	67
Darky	2	2	Nil	Breathing	3	10.4712	0.959222	13.4949	14.0686	5730	2300	3420	20	-3.89984	3.13496	147.315	1400	2720	0.596859	1.48696	0.795322	0.608696	89.5	75	84.5	95.5	92.5	90	53.5	48	76.5	95	82	58
	1				mean	10.1712	0.325668	6.51999	11.867	5906.67	2373.33	3510	33.3333	-3.84349	3.08058	121.77	1626.67	2713.33	0.594692	1.48405	0.773271	0.683602	83.8333	78	87.8333	95.5	94.8333	84	57.5	53.8333	75.1667	95.3333	86.3333	61
					stdev	0.443459	1.10011	11.9346	3.62237	263.881	190.875	81.8535	15.2753	0.239024	0.10091	41.1813	253.246	50.3322	0.0172211	0.100392	0.0209868	0.066071	7.75134	4.3589	3.2532	1.5	2.84312	5.2915	6.5	6.93421	5.61991	2.51661	3.78594	5.19615
					CV	0.0435994	3.37801	1.83047	0.305247	0.0446752	0.0804249	0.0233201	0.458258	-0.0621893	0.0327569	0.338189	0.155684	0.01855	0.0289581	0.067647	0.0271403	0.0966512	0.0924614	0.0558833	0.0370384	0.0157068	0.0299802	0.0629941	0.113043	0.128809	0.0747659	0.026398	0.0438526	0.0851828
Darky	2	3	Nil	Breathing	1	7.77202	-0.994652	-9.92913	9.98252	7720	3200	4500	30	-4.68372	3.14217	77.5844	2710	3860	0.582902	1.40625	0.857778	0.846875	46	72	80	95	80	45	70	47	78	95.5	88	70.5
Darky	2	3	Nil	Breathing	2	7.44417	-0.988036	-10.4486	10.5751	8060	3280	4760	30	-4.21892	3.01395	78.7228	2630	3660	0.590571	1.45122	0.768908	0.801829	55.5	82	96	99	92	58	73.5	58	79	97.5	92	81
Darky	2	3	Nil	Breathing	3	7.65306	-0.985689	-9.98533	10.1303	7840	3050	4780	20	-4.24283	2.93995	77.5278	2040	3780	0.609694	1.56721	0.790795	0.668852	60	78	96	99	98	83	77	57	72	98	94.5	81.5
	1				mean	7.62308	-0.989459	-10.121	10.2293	7873.33	3176.67	4680	26.6667	-4.38182	3.03202	77.945	2460	3766.67	0.594389	1.47489	0.805827	0.772519	53.8333	77.3333	90.6667	97.6667	90	62	73.5	54	76.3333	97	91.5	77.6667
					stdev	0.165969	0.00464746	0.285064	0.308441	172.434	116.762	156.205	5.7735	0.261723	0.102314	0.674173	365.923	100.664	0.0137982	0.0830521	0.0463028	0.0925599	7.14726	5.03322	9.2376	2.3094	9.16515	19.3132	3.5	6.08276	3.78594	1.32288	3.27872	6.21155
					CV	0.0217719	-0.00469697	-0.0281655	0.0301527	0.021901	0.0367561	0.0333771	0.216506	-0.0597293	0.0337446	0.00864935	0.148749	0.0267251	0.0232141	0.0563105	0.0574599	0.119816	0.132766	0.0650848	0.101885	0.0236457	0.101835	0.311503	0.047619	0.112644	0.0495975	0.0136379	0.035833	0.079977
					mean	8.7699	-0.547243	-4.68565	10.9008	6942.22	2865.56	4058.89	27.7778	-4.14317	3.17691	96.6652	2061.11	3222.22	0.584925	1.42288	0.793084	0.714362	71.2778	78.2778	89.7778	96.9444	93.5	77.7778	70.7222	56.3889	79.3333	96.1111	89.1111	70.6111
					stdev	1.14554	0.855133	10.3107	1.9853	870.514	391.954	520.947	9.71825	0.302763	0.199815	28.4838	451.704	466.443	0.0193477	0.112842	0.0394583	0.0834732	14.5476	3.63242	5.12415	1.84466	5.66238	15.6427	11.2974	6.27384	6.49519	2.19057	3.86311	9.34337
					CV	0.130622	-1.56262	-2.20047	0.182125	0.125394	0.136781	0.128347	0.349857	-0.0730751	0.062896	0.294664	0.219155	0.144758	0.0330773	0.0793055	0.049753	0.11685	0.204097	0.0464042	0.057076	0.019028	0.0605602	0.201121	0.159744	0.11126	0.0818721	0.0227921	0.0433516	0.132322
Flash	3	1	Nil	Breathing	1	14.563	-0.9964	-6.4255	6.44842	4120	1920	2150	60	-5.71432	5.08558	93.909	1440	210	0.521845	1.11979	0.097674	0.75	29	51	63	97	95	77.5	55	84	98	52	52	74
Flash	3	1	Nil	Breathing	2	16.086	-0.9605	-7.0033	6.72645	3730	1720	1970	50	-6.18397	5.74349	108.2	1470	210	0.52815	1.14535	0.106599	0.854651	56	56	91	95	81	54	52	82	96	48.5	66	64.5
Flash	3	1	Nil	Breathing	3	13.761	-0.97786	-7.8532	8.03077	4360	2150	2170	50	-5.9134	6.14926	110.515	1670	200	0.497706	1.0093	0.092166	0.776744	65.5	50	58	94	88.5	75	48.5	82	96	52	60	70
	1				mean	14.8033	-0.978253	-7.094	7.06855	4070	1930	2096.67	53.3333	-5.93723	5.65944	104.208	1526.67	206.667	0.5159	1.09148	0.098813	0.793798	50.1667	52.3333	70.6667	95.3333	88.1667	68.8333	51.8333	82.6667	96.6667	50.8333	59.3333	69.5
					stdev	1.18099	0.0179532	0.718159	0.844826	317.962	215.174	110.151	5.7735	0.23573	0.536798	8.99411	125.033	5.7735	0.016069	0.0723072	0.0072836	0.05437	18.9363	3.21455	17.7858	1.52753	7.00595	12.9067	3.2532	1.1547	1.1547	2.02073	7.02377	4.7697
					CV	0.0797783	-0.0183523	-0.101235	0.119519	0.0781234	0.111489	0.0525364	0.108253	-0.0397037	0.0948499	0.0863091	0.0818996	0.0279363	0.0311475	0.0662469	0.073711	0.0684935	0.377468	0.0614245	0.251685	0.016023	0.0794626	0.187507	0.0627628	0.0139682	0.0119452	0.039752	0.118378	0.0686287
Flash	3	2	Nil	Breathing	1	15.8311	-0.955933	-7.61936	7.9706	3790	1940	1840	20	-7.32366	8.6401	126.184	1500	220	0.485488	0.948454	0.119565	0.773196	26	25.5	73	91	83	68.5	51.5	83	95	56.5	49	32.5
Flash	3	2	Nil	Breathing	2	16.9492	-0.953778	-7.86175	8.24275	3540	1590	1920	40	-8.07798	7.41463	139.708	1350	200	0.542373	1.20755	0.104167	0.849057	53	53	79.5	97.5	85.5	56	51.5	84	97	63	61	50.5
Flash	3	2	Nil	Breathing	3	16.7598	-0.956077	-7.62114	7.97126	3580	1560	2000	30	-7.70176	6.98942	133.597	1330	180	0.558659	1.28205	0.09	0.852564	61	48	89	93	79	52	44.5	78	95	55.5	57	61
	1				mean	16.5134	-0.955263	-7.70075	8.06154	3636.67	1696.67	1920	30	-7.70113	7.68138	133.163	1393.33	200	0.52884	1.14602	0.104577	0.824939	46.6667	42.1667	80.5	93.8333	82.5	58.8333	49.1667	81.6667	95.6667	58.3333	55.6667	48
					stdev	0.598359	0.00128811	0.139433	0.156936	134.288	211.266	80	10	0.37716	0.857061	6.77243	92.9157	20	0.0384169	0.175104	0.0147869	0.044845	18.3394	14.6487	8.04674	3.32916	3.27872	8.60717	4.04145	3.21455	1.1547	4.07226	6.1101	14.4135
					CV	0.0362349	-0.00134843	-0.0181064	0.0194672	0.0369262	0.124518	0.0416667	0.333333	-0.0489747	0.111576	0.0508583	0.0666859	0.1	0.0726436	0.152793	0.141397	0.0543617	0.392987	0.347399	0.0999595	0.0354795	0.0397421	0.146297	0.082199	0.0393618	0.01207	0.0698102	0.109762	0.300282
Flash	3	3	Nil	Breathing	1	12.3711	-0.922663	-8.40459	9.10906	4850	2440	2370	50	-6.01975	6.17067	112.689	2110	240	0.48866	0.971311	0.101266	0.864754	47.5	31	85	97	86	62	63	89	96	57.5	68	60
Flash	3	3	Nil	Breathing	2	10.989	-0.943965	-9.88504	9.33113	5460	2970	2470	30	-5.97623	6.52933	102.54	2730	280	0.452381	0.83165	0.11336	0.919192	33.5	41.5	78	94	82	54.5	54.5	80	93	65	60.5	41
Flash	3	3	Nil	Breathing	3	11.1732	-0.993301	-9.22911	9.16728	5370	2720	2560	100	-6.69726	5.96586	102.428	2410	330	0.476723	0.941176	0.128906	0.886029	46	41.5	63	97	90.5	65	66	87	98	62	51	52
	1				mean	11.5111	-0.953309	-9.17291	9.20249	5226.67	2710	2466.67	60	-6.23108	6.22195	105.886	2416.67	283.333	0.472588	0.914713	0.114511	0.889992	42.3333	38	75.3333	96	86.1667	60.5	61.1667	85.3333	95.6667	61.5	59.8333	51
					stdev	0.750474	0.0362342	0.741823	0.115146	329.292	265.141	95.0438	36.0555	0.40431	0.285214	5.89247	310.054	45.0925	0.0184895	0.0734956	0.0138561	0.0274344	7.68657	6.06218	11.2398	1.73205	4.25245	5.40833	5.96518	4.72582	2.51661	3.77492	8.51959	9.53939
					CV	0.0651956	-0.0380088	-0.0808711	0.0125125	0.0630023	0.0978382	0.0385313	0.600925	-0.064886	0.04584	0.0556494	0.128298	0.15915	0.0391239	0.0803482	0.121002	0.0308254	0.181572	0.159531	0.149201	0.0180422	0.0493515	0.0893938	0.0975233	0.0553807	0.026306	0.0613808	0.142389	0.187047
					mean	14.2759	-0.962275	-7.98922	8.11086	4311.11	2112.22	2161.11	47.7778	-6.62315	6.52093	114.419	1778.89	230	0.505776	1.05074	0.105967	0.836243	46.3889	44.1667	75.5	95.0556	85.6111	62.7222	54.0556	83.2222	96	56.8889	58.2778	56.1667
					stdev	2.32963	0.0235276	1.06233	1.02132	750.74	501.517	255.463	23.3333	0.871875	1.04539	15.4441	512.09	47.1699	0.0342045	0.145905	0.0127755	0.0568929	14.1439	10.3047	12.0416	2.24227	5.06691	9.43435	6.73816	3.34581	1.58114	5.58893	6.61018	13.4931
					CV	0.163186	-0.02445	-0.13297	0.12592	0.174141	0.237436	0.118209	0.488372	-0.131641	0.160313	0.134979	0.287871	0.205087	0.0676278	0.138859	0.120561	0.068034	0.304897	0.233315	0.159491	0.0235891	0.0591852	0.150415	0.124652	0.0402033	0.0164702	0.0982429	0.113425	0.240232
Hungry	4	1	Nil	Breathing	1	11.5385	-0.96816	-7.77295	8.02862	5200	2520	2650	40	-4.10502	5.59142	92.6379	410	250	0.509615	1.05159	0.09434	0.162698	51	75	91	69.5	77	92	49	80	93	47.5	51	55.5
Hungry	4	1	Nil	Breathing	2	10.6952	-0.99905	-8.08038	8.0727	5610	2690	2900	30	-4.52922	5.15916	86.339	290	250	0.516934	1.07807	0.086207	0.107807	39	64	89.5	63.5	69.5	68	50	81	93	44.5	43	50.5
Hungry	4	1	Nil	Breathing	3	10.5079	-0.96591	-8.25494	7.97351	5710	2920	2780	20	-3.59487	4.96253	83.7847	390	270	0.486865	0.952055	0.097122	0.133562	65	86	98	71	80	96	48.5	80	93.5	31	57.5	67
	1				mean	10.9138	-0.977707	-8.03609	8.02494	5506.67	2710	2776.67	30	-4.07637	5.2377	87.5872	363.333	256.667	0.504471	1.02724	0.0925563	0.134689	51.6667	75	92.8333	68	75.5	85.3333	49.1667	80.3333	93.1667	41	50.5	57.6667
					stdev	0.548982	0.0185181	0.244028	0.0496971	270.247	200.749	125.033	10	0.467833	0.321718	4.55669	64.291	11.547	0.0156805	0.0664415	0.0056719	0.0274628	13.0128	11	4.53689	3.96863	5.40833	15.1438	0.763763	0.57735	0.288675	8.7892	7.26292	8.46069
					CV	0.0503014	-0.0189403	-0.0303665	0.00619283	0.0490763	0.074077	0.04503	0.333333	-0.114767	0.0614235	0.0520245	0.176948	0.0449883	0.0310831	0.0646799	0.0612805	0.203898	0.251861	0.146667	0.0488713	0.0583622	0.0716335	0.177466	0.0155342	0.00718693	0.00309848	0.214371	0.14382	0.146717
Hungry	4	2	Nil	Breathing	1	10.929	-0.971252	-8.20501	7.96913	5490	2620	2840	40	-4.05493	4.38491	87.0943	510	230	0.517304	1.08397	0.0809859	0.194656	41	68	91.5	82	78	84	46	75.5	95	43	78	91.5
Hungry	4	2	Nil	Breathing	2	10.453	-0.98808	-8.09265	8.19028	5740	2650	3040	60	-4.4402	4.83967	85.6127	530	200	0.529617	1.14717	0.0657895	0.2	50	81	95	64	67.5	73	48	76.5	93	30.5	52.5	65.5
Hungry	4	2	Nil	Breathing	3	11.6279	-0.961788	-9.10305	8.7552	5160	2470	2670	30	-5.22839	4.80123	101.805	2090	240	0.517442	1.08097	0.0898876	0.846154	37.5	64	84	74	67	82	54.5	85	98	54.5	77	82
	1				mean	11.0033	-0.973706	-8.4669	8.30487	5463.33	2580	2850	43.3333	-4.57451	4.67527	91.5039	1043.33	223.333	0.521454	1.10404	0.0788877	0.413603	42.8333	71	90.1667	73.3333	70.8333	79.6667	49.5	79	95.3333	42.6667	69.1667	79.6667
					stdev	0.590987	0.0133169	0.553776	0.40537	290.918	96.4365	185.203	15.2753	0.598148	0.252193	8.95143	906.495	20.8167	0.00706924	0.0373842	0.0121853	0.374609	6.44851	8.88819	5.61991	9.0185	6.21155	5.85947	4.4441	5.22015	2.51661	12.0035	14.4424	13.1561
					CV	0.0537101	-0.0136765	-0.0654048	0.0488111	0.0532492	0.0373785	0.0649834	0.352506	-0.130757	0.0539418	0.0978257	0.868845	0.0932089	0.0135568	0.0338614	0.154464	0.905721	0.150549	0.125186	0.062328	0.12298	0.0876924	0.0735498	0.0897797	0.0660779	0.026398	0.281331	0.208806	0.16514
Hungry	4	3	Nil	Breathing	1	13.5135	-0.978328	-6.63491	6.78189	4440	2140	2280	30	-6.21269	5.8236	91.6472	380	220	0.513514	1.06542	0.0964912	0.17757	35	53.5	74	31	53.5	58.5	48	82	96	44.5	36	52.5
Hungry	4	3	Nil	Breathing	2	12.7932	-0.950774	-7.28466	7.66182	4690	2180	2490	30	-5.31256	6.64034	98.019	240	230	0.530917	1.1422	0.0923695	0.110092	45.5	95	95	62	52.5	67.5	49	85	98.5	31.5	34	45.5
Hungry	4	3	Nil	Breathing	3	11.9522	-0.97838	-8.48469	8.30125	5020	2720	2290	20	-4.59304	6.7842	99.2181	200	280	0.456175	0.841912	0.122271	0.0735294	47.5	77.5	94	39	78.5	83	35	67.5	90	42	43	71.5
	1				mean	12.753	-0.969161	-7.46809	7.58165	4716.67	2346.67	2353.33	26.6667	-5.37276	6.41605	96.2948	273.333	243.333	0.500202	1.01651	0.10371	0.120397	42.6667	75.3333	87.6667	44	61.5	69.6667	44	78.1667	94.8333	39.3333	37.6667	56.5
					stdev	0.781438	0.0159231	0.938432	0.762846	290.918	323.934	118.462	5.7735	0.811502	0.518091	4.06936	94.5163	32.1455	0.0391085	0.156005	0.0162052	0.0527804	6.71441	20.8347	11.8462	16.0935	14.7309	12.3929	7.81025	9.3586	4.36845	6.89807	4.72582	13.4536
					CV	0.061275	-0.0164298	-0.125659	0.100617	0.0616787	0.13804	0.0503381	0.216506	-0.15104	0.0807493	0.0422594	0.345791	0.132105	0.0781854	0.153471	0.156255	0.438386	0.157369	0.276566	0.135128	0.365761	0.239527	0.177888	0.177506	0.119726	0.0460645	0.175375	0.125464	0.238117
					mean	11.5567	-0.973525	-7.99036	7.97049	5228.89	2545.56	2660	33.3333	-4.67455	5.44301	91.7953	560	241.111	0.508709	1.04926	0.0917182	0.222897	45.7222	73.7778	90.2222	61.7778	69.2778	78.2222	47.5556	79.1667	94.4444	41	52.4444	64.6111
					stdev	1.05915	0.0143932	0.707072	0.53565	456.63	253.087	264.386	12.2474	0.793438	0.837121	6.60508	584.487	24.7207	0.023476	0.0961596	0.015058	0.237621	9.15871	12.7625	7.28917	16.4964	10.4556	12.3088	5.24073	5.44862	2.70929	8.32541	16.0963	15.3027
					CV	0.0916479	-0.0147846	-0.0884907	0.0672041	0.0873283	0.0994229	0.0993933	0.367423	-0.169736	0.153798	0.0719545	1.04373	0.102528	0.0461481	0.0916451	0.164177	1.06606	0.200312	0.172986	0.0807913	0.267028	0.150923	0.157357	0.110202	0.0688247	0.0286866	0.203059	0.306921	0.236844
Rikki	5	1	Nil	Breathing	1	12.2699	-0.976816	-6.69449	6.85338	4890	2080	2770	50	-5.27246	4.98116	84.0906	1740	250	0.566462	1.33173	0.0902527	0.836538	47.5	46	88	95	85	58	64	89	98.5	44.5	40	44.5
Rikki	5	1	Nil	Breathing	2	13.8249	-0.967753	-6.29349	6.5032	4340	1550	2770	30	-5.10937	4.66864	89.906	1010	320	0.638249	1.7871	0.115523	0.651613	74	77	73	99.5	98.5	82	60	87	97	42	37	47
Rikki	5	1	Nil	Breathing	3	10.5079	-0.968679	-7.42972	7.66995	5710	2810	2870	40	-5.46924	6.41663	80.5949	1390	270	0.502627	1.02135	0.0940767	0.494662	54	51	84	93	74	83	62	87	98	33	23	37
	1				mean	12.2009	-0.971083	-6.8059	7.00884	4980	2146.67	2803.33	40	-5.28369	5.35548	84.8638	1380	280	0.569113	1.38006	0.0999509	0.660938	58.5	58	81.6667	95.8333	85.8333	74.3333	62	87.6667	97.8333	39.8333	33.3333	42.8333
					stdev	1.65958	0.0049867	0.57625	0.598709	689.42	632.64	57.735	10	0.180198	0.932176	4.70345	365.103	36.0555	0.0678498	0.385153	0.0136211	0.171129	13.8112	16.6433	7.76745	3.32916	12.2712	14.1539	2	1.1547	0.763763	6.04842	9.07377	5.20416
					CV	0.136021	-0.0051352	-0.0846691	0.085422	0.138438	0.294708	0.0205951	0.25	-0.0341045	0.17406	0.0554235	0.264567	0.12877	0.11922	0.279084	0.136277	0.258918	0.236089	0.286954	0.0951117	0.0347391	0.142966	0.190411	0.0322581	0.0131715	0.00780677	0.151843	0.272213	0.121498
Rikki	5	2	Nil	Breathing	1	10.2564	-0.91053	-4.43286	4.86844	5850	2460	3300	100	-2.58662	3.1789	49.9327	1620	250	0.564103	1.34146	0.0757576	0.658537	66	53	75	98	95	83	75	91	99	40	50	39
Rikki	5	2	Nil	Breathing	2	9.83607	-0.92511	-4.4469	4.80689	6100	2430	3640	40	-2.7793	3.22395	47.2809	2080	220	0.596721	1.49794	0.0604396	0.855967	55	50	81.5	97	90	68	53	80	93	21	43.5	42
Rikki	5	2	Nil	Breathing	3	8.60832	-0.956386	-5.59984	5.85521	6970	2680	4230	70	-3.61043	3.70759	50.4035	1990	210	0.606887	1.57836	0.0496454	0.742537	62	46	63	94	86.5	57	59	83	96	25.5	39	31
	1				mean	9.56693	-0.930675	-4.82653	5.17685	6306.67	2523.33	3723.33	70	-2.99212	3.37015	49.2057	1896.67	226.667	0.589237	1.47259	0.0619475	0.752347	61	49.6667	73.1667	96.3333	90.5	69.3333	62.3333	84.6667	96	28.8333	44.1667	37.3333
					stdev	0.856372	0.0234291	0.66974	0.588285	587.906	136.504	470.567	30	0.544073	0.293101	1.68349	243.79	20.8167	0.0223525	0.120465	0.0131212	0.0990801	5.56776	3.51188	9.38527	2.08167	4.272	13.0512	11.3725	5.68624	3	9.92891	5.53022	5.68624
					CV	0.0895138	-0.0251743	-0.138762	0.113638	0.0932197	0.0540967	0.126383	0.428571	-0.181835	0.0869699	0.0342133	0.128536	0.0918382	0.0379346	0.0818052	0.211812	0.131695	0.0912748	0.0707091	0.128273	0.021609	0.0472044	0.188238	0.182446	0.0671603	0.03125	0.344355	0.125213	0.15231
Rikki	5	3	Nil	Breathing	1	17.4927	-0.961515	-7.26767	7.55856	3430	1300	2080	60	-7.89352	7.31714	132.22	1010	220	0.606414	1.6	0.105769	0.776923	55	55	93	98.5	87	56.5	60	87.5	97	59.5	36.5	44.5
Rikki	5	3	Nil	Breathing	2	20.6186	-0.994465	-6.78397	6.74642	2910	1190	1700	30	-7.86107	6.33121	139.101	880	230	0.584192	1.42857	0.135294	0.739496	57	83	90	94	82	55	55	85	96	74	61.5	55
Rikki	5	3	Nil	Breathing	3	16.9492	-0.960746	-6.12903	6.37945	3540	1530	1980	40	-5.82634	5.80497	108.126	1290	200	0.559322	1.29412	0.10101	0.843137	56	61	90	95.5	79	51	52	85	96	52	43	60.5
	1				mean	18.3535	-0.972242	-6.72689	6.89481	3293.33	1340	1920	43.3333	-7.19364	6.48444	126.482	1060	216.667	0.583309	1.4409	0.114024	0.786519	56	66.3333	91	96	82.6667	54.1667	55.6667	85.8333	96.3333	61.8333	47	53.3333
					stdev	1.98036	0.0192495	0.571462	0.603399	336.502	173.494	196.977	15.2753	1.18423	0.767642	16.2651	209.523	15.2753	0.0235584	0.153313	0.0185731	0.0524828	1	14.7422	1.73205	2.29129	4.04145	2.84312	4.04145	1.44338	0.57735	11.1841	12.9711	8.12917
					CV	0.107901	-0.0197991	-0.0849519	0.0875149	0.102177	0.129473	0.102592	0.352506	-0.164622	0.118382	0.128595	0.197663	0.0705012	0.0403875	0.106401	0.162887	0.066728	0.0178571	0.222245	0.0190335	0.0238676	0.0488885	0.0524884	0.0726009	0.016816	0.00599326	0.180874	0.275981	0.152422
					mean	13.3738	-0.958	-6.11977	6.36017	4860	2003.33	2815.56	51.1111	-5.15648	5.07002	86.8507	1445.56	241.111	0.580553	1.43118	0.0919743	0.733268	58.5	58	81.9444	96.0556	86.3333	65.9444	60	86.0556	96.7222	43.5	41.5	44.5
					stdev	4.13543	0.0256188	1.10396	1.02822	1394.34	621.571	822.027	22.6078	1.93694	1.50013	34.5585	439.122	36.8932	0.0386622	0.219655	0.026832	0.11673	7.77014	13.3697	9.87562	2.2837	7.61167	13.3193	6.9282	3.26386	1.7873	16.6377	10.4553	8.99653
					CV	0.309219	-0.026742	-0.180393	0.161665	0.286901	0.310268	0.291959	0.442326	-0.375632	0.295883	0.397907	0.303774	0.153013	0.0665954	0.153478	0.291734	0.159191	0.132823	0.230513	0.120516	0.0237748	0.088166	0.201977	0.11547	0.0379274	0.0184787	0.382475	0.251934	0.202169
Roman	6	1	Nil	Breathing	1	8.07537	-0.962611	-8.62204	8.95693	7430	2990	4430	20	-3.64084	2.55699	72.3305	2520	280	0.596231	1.48161	0.0632054	0.842809	65	84	96.5	98	95.5	79	76.5	91	96	78	84	83
Roman	6	1	Nil	Breathing	2	8.25309	0.959165	13.784	14.3708	7270	2820	4430	30	-3.80083	2.37636	118.604	2510	290	0.609354	1.57092	0.0654628	0.890071	65	82	98.5	98.5	92	66	79	96	99	78	75	96.5
Roman	6	1	Nil	Breathing	3	8.26446	-0.962391	-9.0133	8.67432	7260	2740	4500	30	-4.12204	2.55321	71.6886	2340	330	0.619835	1.64234	0.0733333	0.854015	63.5	92	97	97.5	94.5	74	60	86	96	65	82	90.5
	1				mean	8.19764	-0.321946	-1.28379	10.6674	7320	2850	4453.33	26.6667	-3.85457	2.49552	87.5409	2456.67	300	0.608473	1.56495	0.0673338	0.862298	64.5	86	97.3333	98	94	73	71.8333	91	97	73.6667	80.3333	90
					stdev	0.106044	1.10947	13.0505	3.2104	95.3939	127.671	40.4145	5.7735	0.24506	0.103213	26.903	101.16	26.4575	0.0118262	0.0805312	0.0053169	0.0246957	0.866025	5.2915	1.04083	0.5	1.80278	6.55744	10.3239	5	1.73205	7.50555	4.72582	6.76387
					CV	0.0129359	-3.44615	-10.1657	0.300956	0.013032	0.044797	0.00907512	0.216506	-0.0635765	0.0413593	0.307319	0.0411777	0.0881917	0.0194359	0.0514591	0.0789632	0.0286394	0.0134268	0.0615291	0.0106935	0.00510204	0.0191785	0.0898279	0.14372	0.0549451	0.0178562	0.101885	0.0588276	0.0751542
Roman	6	2	Nil	Breathing	1	14.1176	-0.978925	-6.93669	6.7905	4250	1840	2380	40	-4.828	4.03028	95.8659	360	180	0.56	1.29348	0.0756303	0.195652	58.5	88.5	92.5	81.5	79.5	81	51	82	96	69	78	80
Roman	6	2	Nil	Breathing	2	13.1291	-0.99837	-7.8282	7.84098	4570	1890	2650	40	-5.26335	4.44806	102.945	330	180	0.579869	1.40212	0.0679245	0.174603	44	78	97.5	83.5	72	90	57	88.5	98.5	61	72	76
Roman	6	2	Nil	Breathing	3	10.6572	-0.981746	-8.39246	8.23926	5630	2430	3180	30	-5.03499	4.09376	87.8074	320	190	0.564831	1.30864	0.0597484	0.131687	h	69.5	87.5	58.5	62	80	60	89	98	53	68	71.5
	1				mean	12.6346	-0.986347	-7.71912	7.62358	4816.67	2053.33	2736.67	36.6667	-5.04211	4.1907	95.5394	336.667	183.333	0.568233	1.33475	0.0677677	0.167314	51.25	78.6667	92.5	74.5	71.1667	83.6667	56	86.5	97.5	61	72.6667	75.8333
					stdev	1.78243	0.0105075	0.73399	0.748447	722.311	327.159	406.981	5.7735	0.217762	0.225129	7.5741	20.8167	5.7735	0.010362	0.0588354	0.00794207	0.0325995	10.253	9.51753	5	13.8924	8.77971	5.50757	4.58258	3.90512	1.32288	8	5.03322	4.25245
					CV	0.141075	-0.0106529	-0.0950873	0.0981753	0.149961	0.159331	0.148714	0.157459	-0.0431887	0.0537211	0.0792772	0.0618317	0.0314918	0.0182355	0.0440799	0.117195	0.19484	0.200059	0.120986	0.0540541	0.186476	0.123368	0.0658275	0.0818317	0.045146	0.013568	0.131148	0.0692645	0.0560763
Roman	6	3	Nil	Breathing	1	13.4831	-0.946946	-7.27662	7.6843	4450	1970	2460	30	-4.94818	5.31092	103.609	1410	170	0.552809	1.24873	0.0691057	0.715736	85	71	80	85	90.5	65	53	82.5	96.5	60	54.5	53.5
Roman	6	3	Nil	Breathing	2	12.959	-0.950235	-7.11994	7.49282	4630	2100	2500	40	-4.16362	5.99162	97.0992	1490	210	0.539957	1.19048	0.084	0.709524	86	77	95	99.5	95	92.5	57.5	80	89	59	40	41.5
Roman	6	3	Nil	Breathing	3	13.363	-0.947549	-7.05199	7.44235	4490	1920	2560	20	-4.97829	4.97768	99.4523	1730	240	0.570156	1.33333	0.09375	0.901042	81	64	77.5		98	58	50	76.5	91.5	55.5	40	77
	1				mean	13.2684	-0.948243	-7.14952	7.53982	4523.33	1996.67	2506.67	30	-4.6967	5.42674	100.053	1543.33	206.667	0.554307	1.25751	0.0822852	0.775434	84	70.6667	84.1667	92.25	94.5	71.8333	53.5	79.6667	92.3333	58.1667	44.8333	57.3333
					stdev	0.27461	0.0017509	0.115199	0.12764	94.5163	92.9157	50.3322	10	0.461903	0.516797	3.29604	166.533	35.1188	0.0151552	0.0718324	0.0124113	0.108824	2.64575	6.50641	9.46485	10.253	3.77492	18.2369	3.77492	3.01386	3.81881	2.36291	8.37158	18.0578
					CV	0.0206966	-0.00184646	-0.0161128	0.0169288	0.0208953	0.0465354	0.0200793	0.333333	-0.0983464	0.0952316	0.0329428	0.107905	0.16993	0.0273408	0.0571225	0.150833	0.140339	0.031497	0.0920718	0.112454	0.111144	0.0399462	0.253878	0.0705592	0.0378308	0.041359	0.0406231	0.186727	0.314961
					mean	11.3669	-0.752179	-5.38414	8.61025	5553.33	2300	3232.22	31.1111	-4.53113	4.03765	94.3779	1445.56	230	0.577005	1.38574	0.0724623	0.601682	68.5	78.4444	91.3333	87.75	86.5556	76.1667	60.4444	85.7222	95.6111	64.2778	65.9444	74.3889
					stdev	2.55755	0.641991	7.22739	2.25885	1380.83	451.387	943.991	7.81736	0.600043	1.30625	15.1035	926.109	57.8792	0.026695	0.151531	0.0107544	0.333052	14.5627	9.1837	7.88591	14.0102	12.5261	11.5488	10.4685	6.06275	3.30509	9.08677	17.0632	17.284
					CV	0.225	-0.853509	-1.34235	0.262344	0.248649	0.196255	0.292056	0.251272	-0.132427	0.323517	0.160032	0.64066	0.251649	0.0462647	0.109351	0.148414	0.553535	0.212594	0.117073	0.086342	0.15966	0.144717	0.151626	0.173193	0.0707255	0.034568	0.141367	0.258751	0.232346
Skip	7	1	Nil	Breathing	1	16.4835	-0.952577	-6.02571	5.73995	3640	1430	2180	40	-5.78137	4.72516	94.6146	400	300	0.598901	1.52448	0.137615	0.27972	43.5	69	84.5	73	83.5	85	55.5	86	96.5	60	45.5	43.5
Skip	7	1	Nil	Breathing	2	16.7598	-0.969911	-5.52696	5.69842	3580	1350	2220	20	-5.8782	4.40383	95.5042	340	310	0.620112	1.64444	0.13964	0.251852	50	74	90	71	69	75	57	87	97	56	54.5	50
Skip	7	1	Nil	Breathing	3	15.3846	-0.947184	-7.45814	7.06423	3900	1740	2150	20	-5.97997	6.30131	108.68	370	250	0.551282	1.23563	0.116279	0.212644	42	70	89	63	73.5	87	56	87	97.5	55.5	47	42
	1				mean	16.2093	-0.956557	-6.33694	6.16753	3706.67	1506.67	2183.33	26.6667	-5.87985	5.14343	99.5998	370	286.667	0.590098	1.46818	0.131178	0.248072	45.1667	71	87.8333	69	75.3333	82.3333	56.1667	86.6667	97	57.1667	49	45.1667
					stdev	0.727435	0.0118749	1.0025	0.77684	170.098	205.994	35.1188	11.547	0.0993102	1.01554	7.87669	30	32.1455	0.0352491	0.210139	0.0129423	0.0336977	4.25245	2.64575	2.92973	5.2915	7.42181	6.4291	0.763763	0.57735	0.5	2.46644	4.82183	4.25245
					CV	0.0448776	-0.0124142	-0.1582	0.125956	0.0458898	0.136721	0.016085	0.433013	-0.0168899	0.197444	0.0790835	0.0810811	0.112135	0.0597343	0.143129	0.0986626	0.135838	0.0941502	0.0372641	0.0333556	0.0766884	0.0985197	0.0780862	0.0135981	0.00666173	0.00515464	0.0431447	0.0984046	0.0941502
Skip	7	2	Nil	Breathing	1	15.3061	-0.985467	-5.78742	5.87277	3920	1560	2330	40	-5.46153	4.54247	89.8893	123	220	0.594388	1.49359	0.0944206	0.0788462	75	60.5	84	96	78	48	48.5	79	93	60	67	47.5
Skip	7	2	Nil	Breathing	2	16.4384	-0.975187	-5.25971	5.39354	3650	1340	2300	20	-5.18757	4.14823	88.6609	860	190	0.630137	1.71642	0.0826087	0.641791	76	92	92	89.5	79	57.5	49	83	98	51.5	50	61
Skip	7	2	Nil	Breathing	3	16.5289	-0.978493	-5.80259	5.93013	3630	1470	2130	40	-5.0817	4.40133	98.0187	880	240	0.586777	1.44898	0.112676	0.598639	74	98	86.5	97.5	87.5	76	53	84.5	96.5	59	73	62
	1				mean	16.0911	-0.979716	-5.61657	5.73215	3733.33	1456.67	2253.33	33.3333	-5.2436	4.36401	92.1896	621	216.667	0.603767	1.553	0.0965685	0.439759	75	83.5	87.5	94.3333	81.5	60.5	50.1667	82.1667	95.8333	56.8333	63.3333	56.8333
					stdev	0.681347	0.00524786	0.309146	0.294641	161.967	110.604	107.858	11.547	0.196016	0.199752	5.08532	431.397	25.1661	0.0231518	0.143275	0.0151483	0.313303	1	20.1432	4.09268	4.25245	5.22015	14.239	2.46644	2.84312	2.5658	4.64579	11.9304	8.09835
					CV	0.042343	-0.00535651	-0.0550417	0.0514015	0.043384	0.0759298	0.0478659	0.34641	-0.0373819	0.0457726	0.0551615	0.69468	0.116151	0.0383456	0.0922569	0.156866	0.712444	0.0133333	0.241236	0.0467734	0.045079	0.064051	0.235356	0.0491649	0.0346019	0.0267736	0.081744	0.188374	0.142493
Skip	7	3	Nil	Breathing	1	10.8499	-0.976909	-9.57425	9.80055	5530	2290	3200	50	-6.36945	5.44539	106.335	1680	250	0.578662	1.39738	0.078125	0.733624	63	45.5	74.5	96	90	74.5	55	81	94	59.5	51	53
Skip	7	3	Nil	Breathing	2	10.4712	-0.958101	-11.09	10.6254	5730	2590	3120	30	-5.79529	5.1976	111.26	2200	500	0.544503	1.20463	0.160256	0.849421	63	86	85	98.5	92	69	87	92	93	63	66	58
Skip	7	3	Nil	Breathing	3	11.1111	-0.963989	-10.3579	10.7448	5400	2300	3060	50	-6.40201	6.28865	119.387	1930	310	0.566667	1.33043	0.101307	0.83913	53	73	82	95	87	64	58	85	97	63	54	47.5
	1				mean	10.8107	-0.966333	-10.3407	10.3902	5553.33	2393.33	3126.67	43.3333	-6.18892	5.64388	112.327	1936.67	353.333	0.563277	1.31082	0.11323	0.807392	59.6667	68.1667	80.5	96.5	89.6667	69.1667	66.6667	86	94.6667	61.8333	57	52.8333
					stdev	0.321747	0.0096208	0.758031	0.514174	166.233	170.392	70.2377	11.547	0.341279	0.571967	6.59107	260.064	130.512	0.01733	0.0978596	0.0423438	0.0640914	5.7735	20.6781	5.40833	1.80278	2.51661	5.25198	17.673	5.56776	2.08167	2.02073	7.93725	5.25198
					CV	0.0297617	-0.00995599	-0.0733054	0.0494862	0.0299339	0.0711943	0.0224641	0.266469	-0.0551436	0.101343	0.0586773	0.134284	0.369373	0.0307665	0.0746555	0.373964	0.0793807	0.0967626	0.303346	0.0671842	0.0186816	0.0280663	0.0759323	0.265094	0.0647414	0.0219894	0.0326802	0.13925	0.0994066
					mean	14.3704	-0.967535	-7.43141	7.42998	4331.11	1785.56	2521.11	34.4444	-5.77079	5.05044	101.372	975.889	285.556	0.585714	1.444	0.113659	0.498408	59.9444	74.2222	85.2778	86.6111	82.1667	70.6667	57.6667	84.9444	95.8333	58.6111	56.4444	51.6111
					stdev	2.72109	0.0129093	2.29721	2.28112	927.961	478.725	460.039	12.3603	0.464148	0.813384	10.5186	771.176	90.4311	0.0289468	0.172892	0.0277882	0.294011	13.4174	16.1247	5.14849	13.6994	7.80625	12.5922	11.4918	3.77859	1.95256	3.71465	9.7898	7.36027
					CV	0.189354	-0.0133425	-0.309121	0.307016	0.214255	0.26811	0.182475	0.358848	-0.0804307	0.161052	0.103762	0.790229	0.316685	0.0494214	0.119732	0.244489	0.589901	0.223831	0.217249	0.0603732	0.158171	0.095005	0.178191	0.199281	0.0444831	0.0203746	0.0633779	0.173441	0.14261
Twistie	8	1	Nil	Breathing	1	14.4231	-0.983086	-6.00811	5.90649	4160	1910	2220	40	-4.20848	5.0337	85.1898	1690	270	0.533654	1.1623	0.121622	0.884817	69	72	99	94	76.5	46	52	80	95	41	51	52
Twistie	8	1	Nil	Breathing	2	14.4578	-0.945095	-6.83165	6.45656	4150	1990	2130	40	-4.44381	4.80288	93.3479	1660	300	0.513253	1.07035	0.140845	0.834171	76.5	74	96	99.5	94.5	66	44	79	95.5	52	75	65
Twistie	8	1	Nil	Breathing	3	14.2857	-0.961346	-6.66325	6.40569	4200	1950	2220	40	-4.5239	5.18904	91.5099	1270	280	0.528571	1.13846	0.126126	0.651282	74.5	72	78.5	98	94	80.5	48.5	82	95	54	47.5	57
	1				mean	14.3889	-0.963176	-6.501	6.25625	4170	1950	2190	40	-4.39206	5.00854	90.0158	1540	283.333	0.525159	1.12371	0.129531	0.79009	73.3333	72.6667	91.1667	97.1667	88.3333	64.1667	48.1667	80.3333	95.1667	49	57.8333	58
					stdev	0.0910134	0.0190614	0.435083	0.303964	26.4575	40	51.9615	0	0.163953	0.194306	4.27934	234.307	15.2753	0.0106198	0.0477189	0.0100538	0.122849	3.88373	1.1547	11.0717	2.84312	10.251	17.3229	4.0104	1.52753	0.288675	7	14.9694	6.55744
					CV	0.00632526	-0.0197902	-0.0669256	0.0485857	0.00634473	0.0205128	0.0237267	0	-0.0373295	0.0387949	0.0475398	0.152148	0.0539127	0.020222	0.0424656	0.0776173	0.155488	0.0529599	0.0158904	0.121445	0.0292602	0.116049	0.269967	0.083261	0.0190148	0.00303336	0.142857	0.258837	0.113059
Twistie	8	2	Nil	Breathing	1	10.8893	-0.957192	-6.83933	7.1452	5510	2600	2880	40	-3.5473	3.85438	77.8062	1870	320	0.522686	1.10769	0.111111	0.719231	79	65.5	80.5	89	88	79	59	96	96	56	59	73
Twistie	8	2	Nil	Breathing	2	10.453	-0.990305	-7.39853	7.3268	5740	2650	3060	40	-3.44329	3.63025	76.5868	2310	260	0.533101	1.15472	0.0849673	0.871698	91	71	97.5	94	82.5	53	53	80	95	56	69	73.5
Twistie	8	2	Nil	Breathing	3	10.118	-0.981083	-8.05873	8.21412	5930	2820	3090	30	-3.86299	4.09024	83.1108	2430	260	0.521079	1.09574	0.0841424	0.861702	79	63	82	99.5	94	59	51	80	93	61	62	71
	1				mean	10.4868	-0.976193	-7.4322	7.56204	5726.67	2690	3010	36.6667	-3.61786	3.85829	79.1679	2203.33	280	0.525622	1.11938	0.0934069	0.817544	83	66.5	86.6667	94.1667	88.1667	63.6667	54.3333	85.3333	94.6667	57.6667	63.3333	72.5
					stdev	0.386734	0.0170892	0.610397	0.571971	210.317	115.326	113.578	5.7735	0.218566	0.23002	3.46866	294.845	34.641	0.00652658	0.0311764	0.0153378	0.085288	6.9282	4.09268	9.41187	5.25198	5.75181	13.6137	4.16333	9.2376	1.52753	2.88675	5.1316	1.32288
					CV	0.0368783	-0.0175059	-0.0821287	0.0756371	0.0367259	0.042872	0.0377336	0.157459	-0.060413	0.0596171	0.043814	0.133818	0.123718	0.0124169	0.0278514	0.164204	0.104322	0.0834723	0.061544	0.108599	0.0557733	0.0652379	0.213828	0.0766257	0.108253	0.0161358	0.0500593	0.0810253	0.0182466
Twistie	8	3	Nil	Breathing	1	13.544	-0.979687	-6.60695	6.74394	4430	2100	2310	30	-4.17548	4.44863	91.34	1410	270	0.521445	1.1	0.116883	0.671429	85	66	66	99	91	84	53	84	95	60.5	71	71
Twistie	8	3	Nil	Breathing	2	11.7188	-0.990609	-6.03477	6.09198	5120	1900	3170	60	-4.03047	3.60567	71.3904	1230	310	0.619141	1.66842	0.0977918	0.647368	91	78	84	94	94.5	73	66	90	95	35	50	67
Twistie	8	3	Nil	Breathing	3	12.766	-0.98248	-6.12942	6.02203	4700	2180	2480	50	-4.0316	4.04803	76.877	1820	250	0.52766	1.13761	0.100806	0.834862	75.5	60	87	94	87	63	52	85.5	97	57	63	56
	1				mean	12.6762	-0.984258	-6.25705	6.28598	4750	2060	2653.33	46.6667	-4.07918	4.03411	79.8691	1486.67	276.667	0.556082	1.30201	0.10516	0.717886	83.8333	68	79	95.6667	90.8333	73.3333	57	86.5	95.6667	50.8333	61.3333	64.6667
					stdev	0.915935	0.00567415	0.306698	0.398141	347.707	144.222	455.448	15.2753	0.0833973	0.421652	10.3059	302.379	30.5505	0.054699	0.317876	0.0102634	0.102016	7.81558	9.16515	11.3578	2.88675	3.75278	10.504	7.81025	3.1225	1.1547	13.8233	10.5987	7.76745
					CV	0.0722561	-0.0057649	-0.0490165	0.0633379	0.0732014	0.0700107	0.171651	0.327327	-0.0204446	0.104522	0.129035	0.203394	0.110424	0.0983651	0.244143	0.0975976	0.142106	0.0932276	0.134782	0.14377	0.0301751	0.041315	0.143236	0.137022	0.0360983	0.01207	0.271934	0.172806	0.120115
					mean	12.5173	-0.974543	-6.73008	6.70142	4882.22	2233.33	2617.78	41.1111	-4.0297	4.30031	83.0176	1743.33	280	0.535621	1.1817	0.109366	0.775173	80.0556	69.0556	85.6111	95.6667	89.1111	67.0556	53.1667	84.0556	95.1667	52.5	60.8333	65.0556
					stdev	1.76589	0.0160239	0.672635	0.749202	711.087	358.469	427.252	9.27961	0.366285	0.595862	7.86	421.752	24.4949	0.0319744	0.184984	0.0191061	0.100899	7.52265	5.76869	10.6501	3.56195	6.30366	13.0825	6.245	5.69234	1.06066	8.8176	9.82344	8.11035
					CV	0.141076	-0.0164425	-0.0999446	0.111797	0.145648	0.160508	0.163212	0.22572	-0.0908963	0.138562	0.0946787	0.241923	0.0874818	0.0596959	0.156541	0.174698	0.130163	0.0939679	0.0835369	0.1244	0.0372329	0.0707393	0.1951	0.117461	0.0677212	0.0111453	0.167954	0.161481	0.124668
ALL					mean	12.6102	-0.888525	-6.66655	7.88729	5051.67	2212.5	2812.78	36.3889	-5.0285	4.8674	96.1296	1433.65	621.25	0.554976	1.2836	0.185865	0.644726	61.8542	67.4792	85.5972	89.4201	85.0625	70.625	57.0556	80.0833	93.2153	56.7569	58.4931	61.75
					stdev	2.00112	0.157351	1.19946	1.43279	890.32	360.513	590.658	9.46077	0.873214	1.01638	9.72177	475.474	1051.17	0.0337209	0.167866	0.245723	0.201693	11.864	11.7758	5.17419	11.8513	7.1472	6.02579	6.96426	9.85647	5.74506	18.1028	14.9102	10.1211
					CV	0.158691	-0.177092	-0.179921	0.181658	0.176243	0.162944	0.209991	0.259991	-0.173653	0.208813	0.101132	0.331652	1.69202	0.060761	0.130777	1.32206	0.312835	0.191806	0.174511	0.0604481	0.132535	0.0840229	0.085321	0.122061	0.123078	0.0616321	0.318953	0.254905	0.163904
					average within day CV	0.0618971	-0.0153495	-0.413704	0.0820061	0.0614386	0.0865045	0.0630346	0.273713	-0.0715981	0.0777542	0.0878416	0.19602	0.102033	0.0403031	0.0921409	0.135883	0.186036	0.149709	0.141021	0.08399	0.0566797	0.0725289	0.151199	0.0904608	0.0531333	0.025677	0.13731	0.146935	0.132275
					min	0.00632526	-3.44615	-10.1657	0.00619283	0.00634473	0.0205128	0.00907512	0	-0.181835	0.0233341	0.00864935	0.0411777	0.01855	0.0124169	0.0278514	0.0271403	0.0223968	0.0133333	0.0158904	0.0084084	0.00510204	0.0191785	0.0349815	0.0135981	0.00666173	0.00303336	0.0136379	0.035833	0.0182466
					max	0.174464	3.37801	1.83047	0.305247	0.159862	0.294708	0.18503	0.600925	-0.0168899	0.197444	0.338189	0.868845	0.369373	0.11922	0.279084	0.373964	0.905721	0.490427	0.347399	0.251685	0.365761	0.239527	0.311503	0.265094	0.128809	0.0967777	0.367319	0.290162	0.314961
					median	0.0520058	-0.0130454	-0.0744191	0.0592386	0.0511627	0.0726356	0.0433483	0.258235	-0.0574365	0.0605203	0.0571634	0.140425	0.0955999	0.0311153	0.0732969	0.12864	0.128119	0.0954564	0.123086	0.0748399	0.027788	0.0567012	0.161882	0.0792287	0.0500455	0.0199228	0.116516	0.132357	0.120512
																						Btw days
																						#CV >10%
																						#CV >20%
																						Within day
																						#CV >10%
																						#CV >20%

## Sheet: CV's rebreathing
					Respiratory frequency	Ratio Vi/Ve	VtI	Tidal Volume	Total breath period	Inspiratory period	Expiratory period	Respiratory pause	Peak inspiratory flow	Peak expiratory flow	Minute ventilation	Time to pif	Time to pef	Ratio Te to total beath	Ratio of Te to Ti	Ratio time to pef to Te	Ratio time to pif to Ti	% of pif to pif			% decrease pif to zero flow			% of pef to pef			% decrease pef to zero flow
Horse	Day	Treatment	Action	Breath	Rf			Vt	Tt	Ti	Te	Msec	pif	pef	L/min	Tpif	Tpef	Te/Tt	Te/Ti	Tpef/Te	Tpif/Ti	izp25%	izp50%	izp75%	ipz25%	ipz50%	ipz75%	ezp25%	ezp50%	ezp75%	epz25%	epz50%	epz75%
Betty	1	Nil	R/br	1	26.4317	-0.99811	-19.5428	19.5798	2270	1160	1110	10	-19.0884	20.2743	517.528	450	130	0.488987	0.956897	0.117117	0.387931	88	97.5	94	96	96	93.5	64	90	99	87.5	90	98
Betty	1	Nil	R/br	2	25.1046	-0.9605	-20.6115	19.7973	2390	1280	1110	10	-18.5754	21.1254	497.003	650	150	0.464435	0.867188	0.135135	0.507813	94	95.5	98	94.5	86	84	65	88.5	95	84	86.5	95.5
Betty	1	Nil	R/br	3	25.641	-0.98931	-20.3124	20.5318	2340	1220	1120	10	-19.2103	22.7237	526.457	520	140	0.478632	0.918033	0.125	0.42623	89	96	97.5	95	96.5	85	64	83.5	94	82.5	81	87.5
				mean	25.7258	-0.98264	-20.1556	19.9696	2333.33	1220	1113.33	10	-18.958	21.3744	513.663	540	140	0.477351	0.914039	0.125751	0.440658	90.3333	96.3333	96.5	95.1667	92.8333	87.5	64.3333	87.3333	96	84.6667	85.8333	93.6667
				stdev	0.667607	0.0196722	0.551341	0.498873	60.2771	60	5.7735	0	0.336929	1.24355	15.1028	101.489	10	0.012326	0.0449876	0.00903243	0.0612295	3.21455	1.04083	2.17945	0.763763	5.92312	5.22015	0.57735	3.40343	2.64575	2.5658	4.53689	5.48483
				CV	0.0259509	-0.0200197	-0.0273543	0.0249816	0.0258331	0.0491803	0.00518578	0	-0.0177724	0.0581792	0.0294022	0.187942	0.0714286	0.0258217	0.0492185	0.0718281	0.13895	0.0355854	0.0108045	0.022585	0.00802553	0.0638038	0.0596589	0.00897436	0.0389706	0.0275599	0.0303047	0.0528569	0.0585569
Betty	2	Nil	R/br	1	24.1935	-0.925286	-19.4686	18.0141	2480	1270	1210	10	-17.5093	19.6919	435.824	670	170	0.487903	0.952756	0.140496	0.527559	89	91	94	95	99	92	70	92	97.5	77	71	78.5
Betty	2	Nil	R/br	2	23.0769	-0.964227	-22.1228	21.3314	2600	1340	1260	10	-19.2286	21.4678	492.263	700	220	0.484615	0.940299	0.174603	0.522388	91	95	96	93.5	87.5	82.5	79	90	91	77	71	91
Betty	2	Nil	R/br	3	23.4375	-0.988068	-21.5335	21.2766	2560	1360	1200	10	-18.6362	21.9392	498.67	840	130	0.46875	0.882353	0.108333	0.617647	93	98	97	90	77	81	71	91.5	98	78.5	78	93
				mean	23.5693	-0.959194	-21.0416	20.2073	2546.67	1323.33	1223.33	10	-18.458	21.0329	475.586	736.667	173.333	0.480423	0.925136	0.141144	0.555865	91	94.6667	95.6667	92.8333	87.8333	85.1667	73.3333	91.1667	95.5	77.5	73.3333	87.5
				stdev	0.569865	0.0316924	1.39376	1.89964	61.101	47.2582	32.1455	0	0.873395	1.18507	34.5833	90.7377	45.0925	0.0102418	0.0375709	0.0331397	0.0535675	2	3.51188	1.52753	2.5658	11.0038	5.96518	4.93288	1.04083	3.90512	0.866025	4.04145	7.85812
				CV	0.0241783	-0.0330406	-0.0662383	0.0940074	0.0239925	0.0357115	0.026277	0	-0.0473179	0.0563434	0.0727173	0.123173	0.260149	0.0213183	0.0406113	0.234793	0.0963679	0.021978	0.0370974	0.0159672	0.0276388	0.12528	0.0700412	0.0672666	0.0114168	0.0408914	0.0111745	0.0551107	0.089807
Betty	3	Nil	R/br	1	24.2915	-0.983259	-18.1905	17.886	2470	1270	1200	10	-16.1564	18.5477	434.477	840	170	0.48583	0.944882	0.141667	0.661417	86.5	95.5	98	99	96	88	60	91	98.5	79	82	91.5
Betty	3	Nil	R/br	2	26.6667	-0.969486	-16.1137	16.6209	2250	1160	1090	10	-16.4178	19.5429	443.223	690	150	0.484444	0.939655	0.137615	0.594828	84.5	86	98.5	96	94	85	62	89	97	83.5	77	81
Betty	3	Nil	R/br	3	27.027	-0.92009	-15.2081	16.529	2220	1110	1110	10	-15.8514	19.5769	446.729	590	140	0.5	1	0.126126	0.531532	84	92	95	98	97	91	62	91	97.5	81	76	78
				mean	25.9951	-0.957612	-16.5041	17.0119	2313.33	1180	1133.33	10	-16.1418	19.2225	441.476	706.667	153.333	0.490091	0.961512	0.135136	0.595925	85	91.1667	97.1667	97.6667	95.6667	88	61.3333	90.3333	97.6667	81.1667	78.3333	83.5
				stdev	1.48629	0.0332166	1.52904	0.758348	136.504	81.8535	58.5947	0	0.2835	0.584629	6.30953	125.831	15.2753	0.00860896	0.0334336	0.00806137	0.0649499	1.32288	4.80451	1.89297	1.52753	1.52753	3	1.1547	1.1547	0.763763	2.25462	3.21455	7.08872
				CV	0.057176	-0.0346869	-0.0926462	0.0445774	0.0590075	0.0693674	0.0517012	0	-0.0175631	0.0304139	0.0142919	0.178062	0.0996212	0.017566	0.0347719	0.0596538	0.10899	0.0155632	0.0527003	0.0194817	0.0156402	0.0159672	0.0340909	0.0188266	0.0127827	0.0078201	0.0277777	0.0410368	0.0848949
				mean	25.0967	-0.966482	-19.2338	19.063	2397.78	1241.11	1156.67	10	-17.8526	20.5433	476.908	661.111	155.556	0.482622	0.933562	0.13401	0.530816	88.7778	94.0556	96.4444	95.2222	92.1111	86.8889	66.3333	89.6111	96.3889	81.1111	79.1667	88.2222
				stdev	1.43901	0.0277672	2.34192	1.86683	138.002	85.0653	60.8276	0	1.3901	1.35142	36.6605	130.427	28.3333	0.0107651	0.0400103	0.0188771	0.0870772	3.48309	3.78686	1.75792	2.59941	7.17103	4.43549	5.97913	2.55903	2.58333	3.56877	6.44205	7.4293
				CV	0.0573387	-0.0287302	-0.121761	0.0979295	0.057554	0.0685397	0.0525887	0	-0.0778653	0.0657839	0.0768713	0.197284	0.182143	0.0223055	0.0428577	0.140863	0.164044	0.0392339	0.0402619	0.0182273	0.0272984	0.0778519	0.0510479	0.0901376	0.028557	0.0268012	0.0439985	0.0813733	0.0842112
Darky	1	Nil	R/br	1	15.544	-0.9404	-25.539	24.0167	3860	1890	1970	10	-16.3891	14.5853	373.317	1180	290	0.510363	1.04233	0.147208	0.624339	88	92	91	96	84	66	81	95	97	85	85	89
Darky	1	Nil	R/br	2	15.9151	-0.9598	-26.737	25.6627	3770	1850	1920	10	-17.9118	15.8519	408.425	1090	280	0.509284	1.03784	0.145833	0.589189	86	89.5	90.5	95	83	61.5	81.5	96.5	99	87.5	84	89
Darky	1	Nil	R/br	3	16.5289	-0.92489	-26.8893	24.8697	3630	1830	1800	10	-17.6515	15.7859	411.07	1040	190	0.495868	0.983607	0.105556	0.568306	90.5	95	94.5	99	85	63	62	90	99	91	89	96
				mean	15.996	-0.941697	-26.3884	24.8497	3753.33	1856.67	1896.67	10	-17.3175	15.4077	397.604	1103.33	253.333	0.505172	1.02126	0.132866	0.593945	88.1667	92.1667	92	96.6667	84	63.5	74.8333	93.8333	98.3333	87.8333	86	91.3333
				stdev	0.497425	0.0174911	0.739562	0.823182	115.902	30.5505	87.3689	0	0.814455	0.71296	21.0747	70.946	55.0757	0.00807525	0.0326836	0.0236609	0.0283176	2.25462	2.75379	2.17945	2.08167	1	2.29129	11.1168	3.40343	1.1547	3.01386	2.64575	4.04145
				CV	0.0310968	-0.018574	-0.028026	0.0331264	0.0308798	0.0164545	0.0460645	0	-0.0470309	0.0462729	0.0530042	0.0643015	0.217404	0.0159852	0.0320033	0.178081	0.0476772	0.0255723	0.0298783	0.0236897	0.0215345	0.0119048	0.0360833	0.148554	0.036271	0.0117427	0.0343134	0.0307646	0.0442495
Darky	2	Nil	R/br	1	19.7368	-0.926485	-18.5123	17.1513	3040	1550	1490	10	-15.0049	13.1492	338.513	730	290	0.490132	0.96129	0.194631	0.470968	90	89	89	95	81.5	57	74	92	97	96	93	92.5
Darky	2	Nil	R/br	2	21.6606	-0.982792	-17.5669	17.8745	2770	1470	1300	10	-15.6617	15.7668	387.174	480	300	0.469314	0.884354	0.230769	0.326531	93	93.5	96	96	79	47	75	92.5	98.5	91	96	94.5
Darky	2	Nil	R/br	3	21.1268	-0.946773	-16.2524	15.3874	2840	1460	1380	10	-13.7206	14.747	325.085	560	200	0.485915	0.945205	0.144928	0.383562	95.5	92	93	96	84.5	63	70	95	86.5	75	71	82.5
				mean	20.8414	-0.952017	-17.4439	16.8044	2883.33	1493.33	1390	10	-14.7957	14.5543	350.257	590	263.333	0.481787	0.930283	0.190109	0.393687	92.8333	91.5	92.6667	95.6667	81.6667	55.6667	73	93.1667	94	87.3333	86.6667	89.8333
				stdev	0.993139	0.0285172	1.13494	1.27936	140.119	49.3288	95.3939	0	0.987338	1.31939	32.6681	127.671	55.0757	0.0110057	0.040581	0.0430991	0.0727489	2.75379	2.29129	3.51188	0.57735	2.75379	8.0829	2.64575	1.60728	6.53835	10.9697	13.6504	6.4291
				CV	0.0476522	-0.0299545	-0.0650621	0.0761326	0.0485962	0.0330327	0.0686287	0	-0.0667312	0.0906529	0.0932688	0.216392	0.209148	0.0228435	0.0436222	0.226707	0.184789	0.0296638	0.0250414	0.037898	0.00603502	0.0337198	0.145202	0.0362432	0.0172516	0.0695569	0.125607	0.157505	0.071567
Darky	3	Nil	R/br	1	17.0455	-0.976317	-24.8067	25.4085	3520	1710	1810	10	-17.7138	16.7463	433.099	770	230	0.514205	1.05848	0.127072	0.450292	92.5	97	97	96	85	59	68	93	99	85.5	85.5	90
Darky	3	Nil	R/br	2	17.1429	-0.974982	-25.6781	26.3371	3500	1670	1830	10	-18.2222	17.2727	451.492	650	230	0.522857	1.09581	0.125683	0.389222	89	92.5	97.5	98	91.5	73	68	92	98	85	85	90
Darky	3	Nil	R/br	3	17.2414	-0.958699	-26.5876	25.4895	3480	1720	1760	10	-18.7654	17.0073	439.474	710	210	0.505747	1.02326	0.119318	0.412791	89	97	99	87	85	65	75	93	97	85.5	87	93.5
				mean	17.1432	-0.969999	-25.6908	25.745	3500	1700	1800	10	-18.2338	17.0088	441.355	710	223.333	0.51427	1.05918	0.124024	0.417435	90.1667	95.5	97.8333	93.6667	87.1667	65.6667	70.3333	92.6667	98	85.3333	85.8333	91.1667
				stdev	0.0979629	0.00980908	0.890513	0.514311	20	26.4575	36.0555	0	0.525856	0.263198	9.33965	60	11.547	0.00855519	0.0362814	0.00413439	0.0307992	2.02073	2.59808	1.04083	5.85947	3.75278	7.02377	4.04145	0.57735	1	0.288675	1.04083	2.02073
				CV	0.00571438	-0.0101125	-0.0346627	0.0199771	0.00571429	0.0155632	0.0200308	0	-0.0288397	0.0154742	0.0211613	0.084507	0.051703	0.0166356	0.0342542	0.0333353	0.073782	0.022411	0.027205	0.0106388	0.0625566	0.0430529	0.106961	0.0574614	0.0062304	0.0102041	0.00338291	0.0121262	0.0221652
				mean	17.9936	-0.954571	-23.1744	22.4664	3378.89	1683.33	1695.56	10	-16.7823	15.657	396.406	801.111	246.667	0.500409	1.00357	0.149	0.468355	90.3889	93.0556	94.1667	95.3333	84.2778	61.6111	72.7222	93.2222	96.7778	86.8333	86.1667	90.7778
				stdev	2.26267	0.0213942	4.38407	4.33908	398.166	161.012	242.441	0	1.68998	1.32065	44.2322	245.583	43.3013	0.0165974	0.0655668	0.0396723	0.103627	2.88073	2.88795	3.49106	3.39116	3.37371	7.12293	6.36941	1.97027	3.95373	5.80409	6.98212	3.99305
				CV	0.125749	-0.0224123	-0.189177	0.193137	0.117839	0.0956509	0.142986	0	-0.1007	0.084349	0.111583	0.306553	0.175546	0.0331676	0.0653333	0.266257	0.221258	0.0318704	0.0310347	0.0370732	0.0355717	0.0400309	0.115611	0.0875855	0.0211351	0.0408536	0.0668418	0.0810304	0.0439871
Flash	1	Nil	R/br	1	21.2014	-0.98774	-18.4623	18.2359	2830	1330	1500	10	-16.9702	16.7857	386.628	530	150	0.530035	1.12782	0.1	0.398496	76	73	82	86.5	93	77	60	84.5	93	81	68	72
Flash	1	Nil	R/br	2	22.6415	-0.93752	-18.5139	17.3571	2650	1280	1370	10	-17.2288	18.2991	392.991	610	130	0.516981	1.07031	0.094891	0.476563	86	83	85	87	94	91	61.5	87	96	75	69	65
Flash	1	Nil	R/br	3	22.8137	-0.99688	-19.2522	19.1922	2630	1240	1390	10	-18.5109	18.6795	437.844	580	110	0.528517	1.12097	0.079137	0.467742	78.5	70	92	97	97.5	96	52	83.5	97	81.5	70	70
				mean	22.2189	-0.974047	-18.7428	18.2617	2703.33	1283.33	1420	10	-17.57	17.9214	405.821	573.333	130	0.525178	1.10637	0.0913427	0.4476	80.1667	75.3333	86.3333	90.1667	94.8333	88	57.8333	85	95.3333	79.1667	69	69
				stdev	0.885342	0.0319614	0.441907	0.917792	110.151	45.0925	70	0	0.825067	1.00175	27.9146	40.4145	20	0.00713898	0.0314111	0.0108747	0.0427537	5.20416	6.80686	5.1316	5.92312	2.36291	9.84886	5.10718	1.80278	2.08167	3.61709	1	3.60555
				CV	0.0398464	-0.032813	-0.0235774	0.0502576	0.0407465	0.035137	0.0492958	0	-0.0469589	0.055897	0.0687854	0.0704904	0.153846	0.0135935	0.0283912	0.119054	0.0955176	0.0649168	0.0903565	0.0594394	0.0656908	0.0249164	0.111919	0.0883087	0.0212091	0.0218357	0.0456895	0.0144928	0.0522544
Flash	2	Nil	R/br	1	23.9044	-0.994927	-19.7572	19.657	2510	1200	1310	10	-19.5287	21.5407	469.888	580	140	0.521912	1.09167	0.10687	0.483333	87	84	90	93	92.5	86.5	58	88.5	96	78	65	69
Flash	2	Nil	R/br	2	23.2558	-0.946942	-21.4861	20.3461	2580	1240	1340	10	-21.1401	22.0456	473.164	720	140	0.51938	1.08065	0.104478	0.580645	78	80.5	88	99.5	95.5	85	63	92	97	81	67	63
Flash	2	Nil	R/br	3	25.2101	-0.989947	-19.4461	19.2506	2380	1130	1250	10	-21.3015	22.2624	485.309	640	130	0.52521	1.10619	0.104	0.566372	88	90	92.5	80	80	71.5	68	93	99	74.5	63.5	63
				mean	24.1234	-0.977272	-20.2298	19.7512	2490	1190	1300	10	-20.6568	21.9496	476.121	646.667	136.667	0.522167	1.09284	0.105116	0.54345	84.3333	84.8333	90.1667	90.8333	89.3333	81	63	91.1667	97.3333	77.8333	65.1667	65
				stdev	0.995378	0.0263845	1.09903	0.553769	101.489	55.6776	45.8258	0	0.980225	0.370328	8.12443	70.2377	5.7735	0.00292348	0.0128148	0.00153791	0.0525495	5.50757	4.80451	2.25462	9.92891	8.22091	8.26136	5	2.36291	1.52753	3.2532	1.75594	3.4641
				CV	0.0412619	-0.0269982	-0.0543272	0.0280372	0.0407586	0.0467879	0.0352506	0	-0.047453	0.0168718	0.0170638	0.108615	0.0422451	0.00559874	0.0117262	0.0146306	0.0966961	0.0653072	0.0566347	0.0250051	0.109309	0.0920251	0.101992	0.0793651	0.0259186	0.0156938	0.041797	0.0269454	0.0532939
Flash	3	Nil	R/br	1	21.2014	-0.955759	-19.0214	18.1799	2830	1420	1410	10	-16.1889	18.9855	385.44	880	170	0.498233	0.992958	0.120567	0.619718	78.5	93	91.5	90.5	85	90	74	97	98	82	65	52.5
Flash	3	Nil	R/br	2	21.1268	-0.964737	-19.2187	18.541	2840	1460	1380	10	-16.1513	19.3512	391.71	1350	250	0.485915	0.945205	0.181159	0.924658	84	76	71	92	82	60	75	88	98	79	63	56
Flash	3	Nil	R/br	3	21.2014	-0.981701	-18.3272	18.6688	2830	1310	1520	10	-18.6066	17.7354	395.805	1000	130	0.537102	1.16031	0.0855263	0.763359	69	77	84	90	87	68	63	90	95	73	74	70.5
				mean	21.1765	-0.967399	-18.8558	18.4632	2833.33	1396.67	1436.67	10	-16.9823	18.6907	390.985	1076.67	183.333	0.507084	1.03282	0.129084	0.769245	77.1667	82	82.1667	90.8333	84.6667	72.6667	70.6667	91.6667	97	78	67.3333	59.6667
				stdev	0.0431009	0.0131744	0.468257	0.253554	5.7735	77.6745	73.7111	0	1.40686	0.847287	5.22071	244.199	61.101	0.0267166	0.112955	0.0483821	0.152555	7.58837	9.53939	10.3722	1.04083	2.51661	15.5349	6.65833	4.72582	1.73205	4.58258	5.85947	9.54376
				CV	0.00203531	-0.0136183	-0.0248336	0.0137329	0.00203771	0.0556142	0.0513071	0	-0.0828426	0.045332	0.0133527	0.226811	0.333278	0.0526867	0.109366	0.37481	0.198318	0.0983374	0.116334	0.126234	0.0114587	0.0297238	0.213783	0.0942216	0.0515544	0.0178562	0.058751	0.0870218	0.159951
				mean	22.5063	-0.972906	-19.2761	18.8254	2675.56	1290	1385.56	10	-18.403	19.5206	424.309	765.556	150	0.518143	1.07734	0.108514	0.586765	80.5556	80.7222	86.2222	90.6111	89.6111	80.5556	63.8333	89.2778	96.5556	78.3333	67.1667	64.5556
				stdev	1.45563	0.022177	0.958948	0.890549	167.788	104.043	85.3099	0	1.95631	1.97342	42.0641	268.333	40.9268	0.0162425	0.0680192	0.0298151	0.165586	6.20204	7.61212	6.8379	5.81366	6.26886	12.0764	7.42462	4.25816	1.81046	3.40037	3.51781	6.74279
				CV	0.0646768	-0.0227946	-0.049748	0.0473057	0.0627114	0.0806537	0.0615709	0	-0.106304	0.101095	0.0991356	0.350508	0.272845	0.0313475	0.0631362	0.274757	0.282202	0.0769908	0.0943002	0.0793056	0.0641605	0.0699563	0.149914	0.116313	0.0476957	0.0187505	0.0434089	0.0523744	0.104449
Hungry	1	Nil	R/br	1																														9.77199	-0.94657	-25.539	8690	6140	4460	1680	10	-20.857	6050	84918.6	570	150	0.273616	0.376682	0.0892857
Hungry	1	Nil	R/br	2	18.5185	-0.96058	-24.4813	23.5162	3240	1580	1660	10	-17.9574	20.5937	435.486	130	160	0.512346	1.05063	0.096386	0.082278	56	84	96	85.5	93	92	59	86	97.5	78	64	65
Hungry	1	Nil	R/br	3	19.1083	-0.94312	-24.8623	23.448	3140	1580	1560	10	-17.9386	21.211	448.051	130	120	0.496815	0.987342	0.076923	0.082278	58	87	97	92	94	92.5	43	83	96	80	69	68
				mean	18.8134	-0.95185	-24.6718	23.4821	3190	1580	1610	10	-17.948	20.9024	441.769	130	140	0.50458	1.01899	0.0866545	0.082278	57	85.5	96.5	88.75	93.5	92.25	51	84.5	96.75	79	66.5	66.5
				stdev	0.417023	0.0123461	0.269408	0.0482459	70.7107	0	70.7107	0	0.0132936	0.436532	8.88494	0	28.2843	0.0109821	0.0447535	0.0137624	0	1.41421	2.12132	0.707107	4.59619	0.707107	0.353553	11.3137	2.12132	1.06066	1.41421	3.53553	2.12132
				CV	0.0221663	-0.0129706	-0.0109197	0.00205458	0.0221664	0	0.0439197	0	-0.000740673	0.0208844	0.0201122	0	0.202031	0.0217648	0.0439196	0.158819	0	0.0248108	0.0248108	0.00732753	0.0517881	0.00756264	0.00383256	0.221837	0.0251044	0.0109629	0.0179014	0.0531659	0.0318996
Hungry	2	Nil	R/br	1	19.802	-0.960307	-24.0395	25.0331	3030	1560	1470	10	-18.1429	23.1162	495.705	190	160	0.485149	0.942308	0.108844	0.121795	66	90	95	91.5	98	93	69	95	99.5	81	72	68.5
Hungry	2	Nil	R/br	2	19.544	-0.997708	-24.9658	24.9086	3070	1500	1570	10	-18.9143	22.0796	486.813	190	150	0.511401	1.04667	0.0955414	0.126667	61.5	90	97.5	93	99	90.5	64	90	98.5	76.5	68.5	72
Hungry	2	Nil	R/br	3	20	-0.936433	-22.9509	24.5089	3000	1520	1480	10	-18.4524	23.298	490.178	100	150	0.493333	0.973684	0.101351	0.0657895	53	84.5	97	86	87.5	84	56	88	96	78	70	68
				mean	19.782	-0.964816	-23.9854	24.8169	3033.33	1526.67	1506.67	10	-18.5032	22.8313	490.899	160	153.333	0.496627	0.987553	0.101912	0.10475	60.1667	88.1667	96.5	90.1667	94.8333	89.1667	63	91	98	78.5	70.1667	69.5
				stdev	0.22867	0.0308858	1.00852	0.27387	35.1188	30.5505	55.0757	0	0.388211	0.6573	4.48954	51.9615	5.7735	0.0134325	0.0535439	0.00666877	0.0338289	6.60177	3.17543	1.32288	3.68556	6.3705	4.64579	6.55744	3.60555	1.80278	2.29129	1.75594	2.17945
				CV	0.0115595	-0.0320122	-0.0420473	0.0110356	0.0115776	0.0200112	0.0365547	0	-0.0209807	0.0287895	0.00914554	0.32476	0.0376533	0.0270475	0.0542188	0.0654365	0.322948	0.109725	0.0360162	0.0137086	0.0408749	0.0671758	0.0521023	0.104086	0.0396214	0.0183957	0.0291884	0.0250253	0.031359
Hungry	3	Nil	R/br	1	15.544	-0.98042	-22.3829	21.9447	3860	1930	1930	10	-13.2314	17.2416	341.109	610	190	0.5	1	0.0984456	0.316062	94	93.5	97	86	90	89.5	61	86	97	73	61	59.5
Hungry	3	Nil	R/br	2	16.2162	-0.960094	-21.2677	22.1517	3700	1780	1920	10	-13.1116	17.2663	359.216	600	170	0.518919	1.07865	0.0885417	0.337079	99	85	93	93	95	99	62	87	98	73.5	62	62
Hungry	3	Nil	R/br	3	15.5844	-0.990597	-22.6337	22.8485	3850	1820	2030	10	-13.8626	16.8338	356.081	150	220	0.527273	1.11538	0.108374	0.0824176	55	80.5	96	94	93	96	66.5	91	98	70	63	64
				mean	15.7816	-0.977037	-22.0948	22.315	3803.33	1843.33	1960	10	-13.4019	17.1139	352.136	453.333	193.333	0.515397	1.06468	0.0984539	0.245186	82.6667	86.3333	95.3333	91	92.6667	94.8333	63.1667	88	97.6667	72.1667	62	61.8333
				stdev	0.376966	0.0155303	0.727165	0.473533	89.6289	77.6745	60.8276	0	0.403452	0.242897	9.67697	262.742	25.1661	0.0139733	0.0589477	0.00991636	0.141353	24.0901	6.60177	2.08167	4.3589	2.51661	4.85627	2.92973	2.64575	0.57735	1.89297	1	2.25462
				CV	0.0238865	-0.0158953	-0.0329112	0.0212204	0.0235659	0.0421381	0.0310345	0	-0.0301042	0.014193	0.0274808	0.579578	0.13017	0.0271116	0.0553667	0.100721	0.576512	0.291413	0.0764683	0.0218357	0.0479	0.0271577	0.0512084	0.046381	0.0300654	0.00591144	0.0262305	0.016129	0.0364629
				mean	18.0397	-0.966157	-23.448	23.545	3361.25	1658.75	1702.5	10	-16.4514	20.205	426.58	262.5	165	0.505654	1.02433	0.0968009	0.151796	67.8125	86.8125	96.0625	90.125	93.6875	92.0625	60.0625	88.25	97.5625	76.25	66.1875	65.875
				stdev	1.93332	0.0217538	1.33736	1.19527	376.276	160.752	223.463	0	2.55331	2.71245	65.2518	213.592	29.761	0.0141598	0.0581688	0.010471	0.110013	18.209	4.16565	1.47449	3.63269	3.8073	4.45162	8.01979	3.69362	1.20823	3.77964	4.15707	4.02448
				CV	0.107171	-0.0225158	-0.0570351	0.0507653	0.111945	0.0969113	0.131256	0	-0.155203	0.134246	0.152965	0.813683	0.180369	0.028003	0.056787	0.10817	0.724746	0.26852	0.0479845	0.0153492	0.0403072	0.0406383	0.0483544	0.133524	0.0418541	0.0123842	0.0495691	0.0628075	0.0610927
Rikki	1	Nil	R/br	1	20.0669	-0.996546	-18.9807	19.0465	2990	1430	1560	10	-15.001	17.7969	382.204	1120	140	0.521739	1.09091	0.0897436	0.783217	91.5	94	96.5	96.5	91	80	53	83	96	76	65.5	67.5
Rikki	1	Nil	R/br	2	20.202	-0.96142	-20.2893	19.5065	2970	1440	1530	10	-16.3079	18.016	394.071	1050	160	0.515152	1.0625	0.104575	0.729167	93	86	94	96	94	80	55	91	98	78	69	64
Rikki	1	Nil	R/br	3	21.2014	-0.976785	-20.5341	20.0574	2830	1380	1450	10	-17.6199	19.2114	425.245	1060	140	0.512367	1.05072	0.0965517	0.768116	84	88	86	97	87	80	48.5	84.5	96	82	68.5	68
				mean	20.4901	-0.97825	-19.9347	19.5368	2930	1416.67	1513.33	10	-16.3096	18.3414	400.507	1076.67	146.667	0.516419	1.06804	0.0969568	0.760166	89.5	89.3333	92.1667	96.5	90.6667	80	52.1667	86.1667	96.6667	78.6667	67.6667	66.5
				stdev	0.619703	0.0176092	0.835191	0.506124	87.178	32.1455	56.8624	0	1.30941	0.7613	22.2304	37.8594	11.547	0.00481275	0.020658	0.00742408	0.0278882	4.82183	4.16333	5.48483	0.5	3.51188	0	3.32916	4.25245	1.1547	3.05505	1.89297	2.17945
				CV	0.030244	-0.0180007	-0.0418964	0.0259062	0.0297536	0.0226909	0.0375743	0	-0.0802843	0.0415071	0.0555057	0.0351635	0.0787296	0.00931945	0.0193419	0.076571	0.0366869	0.0538751	0.0466045	0.0595099	0.00518135	0.038734	0	0.0638178	0.0493515	0.0119452	0.0388354	0.0279749	0.0327737
Rikki	2	Nil	R/br	1	17.7515	-0.911093	-22.3444	24.5248	3380	1450	1930	10	-17.493	15.8264	435.351	1000	160	0.571006	1.33103	0.0829016	0.689655	86	93.5	98	97	92	86	71	96.5	99	84	73	85.5
Rikki	2	Nil	R/br	2	17.6991	-0.909815	-22.5855	24.8243	3390	1480	1910	10	-17.6599	16.5312	439.368	560	150	0.563422	1.29054	0.078534	0.378378	88	85.5	96	97	97	88.5	75	96	99	82.5	71.5	83.5
Rikki	2	Nil	R/br	3	15.873	-0.969382	-26.6696	27.512	3780	1840	1940	10	-17.7491	17.2246	436.699	1260	130	0.513228	1.05435	0.0670103	0.684783	74	85	98.5	88	77	72.5	71	93	97.5	83.5	76.5	90
				mean	17.1079	-0.930097	-23.8665	25.6204	3516.67	1590	1926.67	10	-17.634	16.5274	437.139	940	146.667	0.549218	1.22531	0.0761486	0.584272	82.6667	88	97.5	94	88.6667	82.3333	72.3333	95.1667	98.5	83.3333	73.6667	86.3333
				stdev	1.06974	0.034028	2.43058	1.64504	228.108	217.025	15.2753	0	0.130032	0.699098	2.04428	353.836	15.2753	0.0313989	0.149434	0.00820978	0.178326	7.57188	4.7697	1.32288	5.19615	10.4083	8.60717	2.3094	1.89297	0.866025	0.763763	2.5658	3.32916
				CV	0.0625289	-0.0365854	-0.101841	0.0642085	0.0648649	0.136494	0.00792833	0	-0.00737395	0.0422993	0.00467649	0.376421	0.104149	0.0571701	0.121956	0.107813	0.30521	0.0915953	0.0542011	0.013568	0.0552782	0.117387	0.10454	0.0319272	0.0198911	0.00879214	0.00916515	0.0348299	0.0385617
Rikki	3	Nil	R/br	1	18.2371	-0.98543	-23.598	23.9469	3290	1490	1800	10	-18.6698	16.0638	436.722	1190	310	0.547112	1.20805	0.172222	0.798658	83	91.5	91.5	98	93.5	76	74.5	89	98.5	84.5	81	88
Rikki	3	Nil	R/br	2	18.4615	-0.989086	-24.5183	24.2507	3250	1460	1790	10	-19.7557	16.4598	447.706	1150	130	0.550769	1.22603	0.0726257	0.787671	82.5	94	96.5	96	92.5	75	71	93	98	89	77	89
Rikki	3	Nil	R/br	3	18.6916	-0.991207	-24.1947	24.4093	3210	1430	1780	10	-19.8757	16.0891	456.249	1040	130	0.554517	1.24476	0.0730337	0.727273	80.5	91.5	97	97	93.5	82	75	94.5	99.5	88	79	94
				mean	18.4634	-0.988574	-24.1037	24.2023	3250	1460	1790	10	-19.4337	16.2042	446.892	1126.67	190	0.5508	1.22628	0.105961	0.771201	82	92.3333	95	97	93.1667	77.6667	73.5	92.1667	98.6667	87.1667	79	90.3333
				stdev	0.227259	0.00292196	0.466866	0.234981	40	30	10	0	0.664303	0.22172	9.78909	77.6745	103.923	0.00370243	0.0183521	0.0573847	0.0384372	1.32288	1.44338	3.04138	1	0.57735	3.78594	2.17945	2.84312	0.763763	2.36291	2	3.21455
				CV	0.0123086	-0.00295573	-0.0193691	0.00970901	0.0123077	0.0205479	0.00558659	0	-0.0341831	0.0136828	0.0219048	0.0689419	0.546963	0.00672192	0.0149657	0.541566	0.0498407	0.0161326	0.0156322	0.0320145	0.0103093	0.00619696	0.048746	0.0296524	0.0308476	0.00774084	0.0271079	0.0253165	0.0355854
				mean	18.6871	-0.965641	-22.635	23.1198	3232.22	1488.89	1743.33	10	-17.7924	17.0244	428.179	1047.78	161.111	0.538812	1.17321	0.093022	0.705213	84.7222	89.8889	94.8889	95.8333	90.8333	80	66	91.1667	97.9444	83.0556	73.4444	81.0556
				stdev	1.60252	0.0331625	2.41201	2.89013	282.877	135.503	184.797	0	1.54508	1.12903	24.4364	200.423	57.1061	0.0231997	0.109521	0.0320816	0.129477	5.78852	3.77308	3.95109	3	5.83631	5.11737	10.639	4.81534	1.26106	4.17915	5.25859	11.3453
				CV	0.0857553	-0.0343424	-0.106561	0.125007	0.0875178	0.0910096	0.106002	0	-0.0868393	0.0663185	0.0570706	0.191284	0.354452	0.043057	0.0933514	0.344882	0.183599	0.0683235	0.0419749	0.0416391	0.0313043	0.0642529	0.0639672	0.161196	0.0528191	0.0128753	0.0503175	0.0715996	0.139969
Roman	1	Nil	R/br	1	21.7391	-0.978038	-17.3777	16.9961	2760	1470	1290	10	-14.6681	16.6046	369.48	630	90	0.467391	0.877551	0.0697674	0.428571	86	84	95	82	84	59	50	74	95	89.5	75	78
Roman	1	Nil	R/br	2	22.9008	-0.933605	-18.812	17.563	2620	1280	1340	10	-17.077	18.0824	402.206	630	120	0.51145	1.04688	0.0895522	0.492188	86	84.5	91.5	97	96	88.5	55.5	86.5	98	82.5	74	57
Roman	1	Nil	R/br	3	22.9008	-0.972562	-17.3744	17.8646	2620	1260	1360	10	-16.1555	17.664	409.113	520	150	0.519084	1.07937	0.110294	0.412698	83.5	76.5	89	96.5	94	91	63	90	97	86.5	71	72
				mean	22.5136	-0.961402	-17.8547	17.4746	2666.67	1336.67	1330	10	-15.9669	17.4503	393.6	593.333	120	0.499309	1.00126	0.0898713	0.444486	85.1667	81.6667	91.8333	91.8333	91.3333	79.5	56.1667	83.5	96.6667	86.1667	73.3333	69
				stdev	0.670669	0.024228	0.829045	0.440957	80.829	115.902	36.0555	0	1.21551	0.761708	21.1717	63.5085	30	0.0279034	0.108363	0.0202652	0.0420664	1.44338	4.48144	3.01386	8.51959	6.4291	17.7975	6.52559	8.4113	1.52753	3.51188	2.08167	10.8167
				CV	0.0297896	-0.0252007	-0.0464328	0.0252342	0.0303109	0.0867099	0.0271094	0	-0.0761271	0.04365	0.0537899	0.107037	0.25	0.0558841	0.108226	0.225492	0.0946405	0.0169477	0.0548748	0.0328188	0.0927723	0.0703916	0.223868	0.116183	0.100734	0.015802	0.0407569	0.0283864	0.156763
Roman	2	Nil	R/br	1	19.4805	-0.985984	-23.0105	22.688	3080	1470	1610	10	-17.6837	18.2503	441.973	920	160	0.522727	1.09524	0.0993789	0.62585	88.5	99.5	98	97	90	81	66	90.5	98	86	81	72.5
Roman	2	Nil	R/br	2	19.802	-1.02217	-23.4871	22.9776	3030	1480	1550	10	-18.2792	18.7394	455.001	640	160	0.511551	1.0473	0.103226	0.432432	88.5	91.5	99.5	99	90	85	62.5	90	97.5	85.5	79.5	80
Roman	2	Nil	R/br	3	20.4082	-0.96238	-22.5052	23.3849	2940	1400	1540	10	-18.5649	19.1715	477.243	560	170	0.52381	1.1	0.11039	0.4	83.5	86	94	99.5	98	83.5	69	91	98	86.5	81	79
				mean	19.8969	-0.990179	-23.0009	23.0168	3016.67	1450	1566.67	10	-18.1759	18.7204	458.073	706.667	163.333	0.519363	1.08085	0.104331	0.486094	86.8333	92.3333	97.1667	98.5	92.6667	83.1667	65.8333	90.5	97.8333	86	80.5	77.1667
				stdev	0.471048	0.0301164	0.490995	0.350139	70.946	43.589	37.8594	0	0.44956	0.460903	17.8346	189.033	5.7735	0.00678656	0.0291507	0.00558801	0.122114	2.88675	6.78847	2.84312	1.32288	4.6188	2.02073	3.2532	0.5	0.288675	0.5	0.866025	4.07226
				CV	0.0236745	-0.0304151	-0.0213468	0.0152123	0.023518	0.0300614	0.0241656	0	-0.0247338	0.0246204	0.038934	0.267499	0.035348	0.0130671	0.0269703	0.0535602	0.251214	0.0332447	0.0735213	0.0292602	0.0134302	0.0498432	0.0242973	0.0494158	0.00552486	0.00295068	0.00581395	0.0107581	0.0527723
Roman	3	Nil	R/br	1	22.0588	-0.998598	-16.9056	16.9293	2720	1300	1420	10	-15.7576	15.5235	373.44	570	200	0.522059	1.09231	0.140845	0.438462	87	83.5	93.5	86.5	75	83	77	97	99	85	78	71
Roman	3	Nil	R/br	2	22.2222	-0.979434	-17.221	16.8668	2700	1280	1420	10	-15.6599	15.748	374.818	520	140	0.525926	1.10938	0.0985915	0.40625	83.5	92	97	89	92	88	57.5	89	97	86.5	79	70
Roman	3	Nil	R/br	3	22.9885	-0.93406	-16.9055	15.7908	2610	1320	1290	10	-14.8542	15.4608	363.007	500	180	0.494253	0.977273	0.139535	0.378788	88	85	83	90.5	95	91	78.5	92	97	90	79.5	79
				mean	22.4232	-0.970697	-17.0107	16.529	2676.67	1300	1376.67	10	-15.4239	15.5774	370.422	530	173.333	0.514079	1.05965	0.126324	0.407833	86.1667	86.8333	91.1667	88.6667	87.3333	87.3333	71	92.6667	97.6667	87.1667	78.8333	73.3333
				stdev	0.496353	0.0331442	0.182125	0.640045	58.5947	20	75.0555	0	0.495769	0.151006	6.45854	36.0555	30.5505	0.0172786	0.0718509	0.0240258	0.0298683	2.36291	4.53689	7.28583	2.02073	10.7858	4.04145	11.7154	4.04145	1.1547	2.5658	0.763763	4.93288
				CV	0.0221357	-0.0341447	-0.0107065	0.0387226	0.0218909	0.0153846	0.0545198	0	-0.032143	0.00969391	0.0174356	0.0680293	0.176253	0.0336108	0.0678062	0.190192	0.0732366	0.0274225	0.0522482	0.0799177	0.0227901	0.123501	0.0462762	0.165005	0.0436128	0.0118229	0.0294356	0.00968832	0.0672666
				mean	21.6112	-0.974093	-19.2888	19.0068	2786.67	1362.22	1424.44	10	-16.5222	17.2494	407.365	610	152.222	0.510917	1.04725	0.106842	0.446138	86.0556	86.9444	93.3889	93	90.4444	83.3333	64.3333	88.8889	97.3889	86.4444	77.5556	73.1667
				stdev	1.37265	0.0284587	2.85046	3.06505	183.098	92.3008	117.804	0	1.44046	1.44178	41.8221	127.574	32.7024	0.0190219	0.0755821	0.0225273	0.0744534	2.12786	6.55956	5.06691	6.20484	7.10829	9.78839	9.49342	6.24889	1.11181	2.25616	3.45909	7.2111
				CV	0.0635157	-0.0292156	-0.147778	0.161261	0.0657051	0.0677575	0.0827017	0	-0.0871833	0.0835844	0.102665	0.209137	0.214833	0.037231	0.0721717	0.210847	0.166884	0.0247266	0.0754454	0.0542561	0.0667187	0.0785929	0.117461	0.147566	0.0703	0.0114161	0.0260996	0.0446014	0.0985572
Skip	1	Nil	R/br	1	16.8067	-0.980912	-21.2729	20.8669	3570	1730	1840	10	-15.2117	17.3271	350.704	1570	180	0.515406	1.06358	0.0978261	0.907514	70	83	95	98.5	93	71	68	94	99	66	60	64.5
Skip	1	Nil	R/br	2	17.8571	-0.98625	-21.3859	21.0918	3360	1750	1610	10	-14.181	18.7881	376.64	1540	200	0.479167	0.92	0.124224	0.88	84.5	89	93	98.5	97	83	77.5	94.5	97	74.5	68	64.5
Skip	1	Nil	R/br	3	16.2602	-0.9623	-21.8672	22.7239	3690	1800	1890	10	-13.5465	18.6747	369.494	1550	180	0.512195	1.05	0.0952381	0.861111	88	97.5	94	98	98	85	70	91	96	78.5	59	49.5
				mean	16.9747	-0.976487	-21.5087	21.5609	3540	1760	1780	10	-14.3131	18.2633	365.613	1553.33	186.667	0.502256	1.01119	0.105763	0.882875	80.8333	89.8333	94	98.3333	96	79.6667	71.8333	93.1667	97.3333	73	62.3333	59.5
				stdev	0.81163	0.0125732	0.315594	1.01348	167.033	36.0555	149.332	0	0.840398	0.812761	13.3965	15.2753	11.547	0.0200603	0.0792684	0.01604	0.0233349	9.54376	7.28583	1	0.288675	2.64575	7.57188	5.00833	1.89297	1.52753	6.38357	4.93288	8.66025
				CV	0.0478141	-0.0128759	-0.0146729	0.0470054	0.0471844	0.0204861	0.0838943	0	-0.0587155	0.0445023	0.0366413	0.00983385	0.061859	0.0399404	0.0783908	0.15166	0.0264306	0.118067	0.0811039	0.0106383	0.00293568	0.0275599	0.0950445	0.0697215	0.0203181	0.0156938	0.0874462	0.0791372	0.14555
Skip	2	Nil	R/br	1	17.6471	-0.990258	-23.306	23.5353	3400	1540	1860	10	-17.5589	16.7818	415.329	1160	190	0.547059	1.20779	0.102151	0.753247	83	92	95.5	97	92.5	88	63	84.5	93	83	74	78
Skip	2	Nil	R/br	2	17.4419	-0.956646	-25.0068	26.14	3440	1620	1820	10	-18.6181	18.1413	455.931	1190	210	0.52907	1.12346	0.115385	0.734568	87.5	87.5	85	82	83	77.5	71	88	97	80	79	87
Skip	2	Nil	R/br	3	17.8571	-0.949642	-25.4724	26.8232	3360	1590	1770	10	-18.9857	18.4162	478.986	1340	300	0.526786	1.11321	0.169492	0.842767	92	90	88.5	95	89.5	89	75.5	89	96	81	82	92
				mean	17.6487	-0.965515	-24.5951	25.4995	3400	1583.33	1816.67	10	-18.3876	17.7798	450.082	1230	233.333	0.534305	1.14815	0.129009	0.776861	87.5	89.8333	89.6667	91.3333	88.3333	84.8333	69.8333	87.1667	95.3333	81.3333	78.3333	85.6667
				stdev	0.207646	0.0217124	1.14037	1.73502	40	40.4145	45.0925	0	0.740811	0.875158	32.2291	96.4365	58.5947	0.0111042	0.0519034	0.035678	0.0578359	4.5	2.25462	5.34634	8.14453	4.85627	6.3705	6.33114	2.36291	2.08167	1.52753	4.04145	7.0946
				CV	0.0117655	-0.0224879	-0.0463659	0.0680413	0.0117647	0.025525	0.0248216	0	-0.0402887	0.0492222	0.0716072	0.0784037	0.25112	0.0207826	0.045206	0.276554	0.0744482	0.0514286	0.0250979	0.0596246	0.0891737	0.0549766	0.0750944	0.0906607	0.0271079	0.0218357	0.018781	0.051593	0.0828163
Skip	3	Nil	R/br	1	16.6205	-0.964811	-22.2202	21.4383	3610	1770	1840	10	-14.0743	17.4497	356.316	650	180	0.509695	1.03955	0.0978261	0.367232	94.5	85	94	95	98.5	92	70	95	98.5	66	61	64
Skip	3	Nil	R/br	2	16.0858	-0.954829	-21.7324	22.7606	3730	1800	1930	10	-14.6753	18.6493	366.122	200	190	0.517426	1.07222	0.0984456	0.111111	47.5	80.5	95	91.5	86.5	91	65	89.5	97.5	60	54	56.5
Skip	3	Nil	R/br	3	16.8067	-0.961126	-20.3221	21.1441	3570	1770	1800	10	-13.5796	17.4251	355.363	140	240	0.504202	1.01695	0.133333	0.079096	49	79.5	95	84	80	94.5	67.5	80.5	99	73	62	63.5
				mean	16.5043	-0.960255	-21.4249	21.781	3636.67	1780	1856.67	10	-14.1097	17.8414	359.267	330	203.333	0.510441	1.04291	0.109868	0.185813	63.6667	81.6667	94.6667	90.1667	88.3333	92.5	67.5	88.3333	98.3333	66.3333	59	61.3333
				stdev	0.37424	0.00504764	0.98571	0.860992	83.2666	17.3205	66.5833	0	0.548711	0.699814	5.95558	278.747	32.1455	0.00664377	0.0277892	0.0203236	0.157927	26.713	2.92973	0.57735	5.61991	9.38527	1.80278	2.5	7.32006	0.763763	6.50641	4.3589	4.19325
				CV	0.0226753	-0.00525656	-0.0460076	0.0395295	0.0228964	0.00973062	0.0358617	0	-0.0388889	0.0392242	0.0165771	0.844688	0.158093	0.0130157	0.0266459	0.184982	0.849922	0.419576	0.0358743	0.00609877	0.062328	0.106248	0.0194895	0.037037	0.0828686	0.00776708	0.0980865	0.0738796	0.0683682
				mean	17.0426	-0.967419	-22.5096	22.9471	3525.56	1707.78	1817.78	10	-15.6035	17.9615	391.654	1037.78	207.778	0.515667	1.06742	0.11488	0.615183	77.3333	87.1111	92.7778	93.2778	90.8889	85.6667	69.7222	89.5556	97	73.5556	66.5556	68.8333
				stdev	0.677207	0.0146694	1.74377	2.20642	140.456	97.9512	91.0738	0	2.18103	0.728708	47.3418	568.502	39.6162	0.0187194	0.0793245	0.0245207	0.336179	17.8781	5.77591	3.60651	6.25555	6.66041	7.5208	4.62406	4.8247	1.88746	7.98219	9.74822	13.9911
				CV	0.0397362	-0.0151634	-0.0774681	0.0961522	0.0398393	0.057356	0.0501017	0	-0.139779	0.0405706	0.120877	0.547807	0.190666	0.0363012	0.0743144	0.213446	0.546471	0.231182	0.0663051	0.0388726	0.0670637	0.0732808	0.0877915	0.0663212	0.0538739	0.0194583	0.108519	0.146467	0.20326
Twistie	1	Nil	R/br	1	23.7154	-0.981461	-21.4653	21.8707	2530	1340	1190	10	-19.0158	21.4246	518.674	830	440	0.470356	0.88806	0.369748	0.619403	80.5	86.5	95	97	92.5	87.5	93	98	95	93	89	87
Twistie	1	Nil	R/br	2	22.7273	-0.998946	-21.983	21.9598	2640	1360	1280	10	-19.1055	19.1678	499.086	760	150	0.484848	0.941176	0.117188	0.558824	80	89	92	94	96	87	70	91	98	96	97	98
Twistie	1	Nil	R/br	3	21.1268	-0.966903	-21.2401	21.9672	2840	1430	1410	10	-17.3478	21.1304	464.096	660	170	0.496479	0.986014	0.120567	0.461538	80	86	89	98	95	91.5	68	91	98	81	72	70
				mean	22.5231	-0.982437	-21.5628	21.9326	2670	1376.67	1293.33	10	-18.4897	20.5742	493.952	750	253.333	0.483894	0.938417	0.202501	0.546588	80.1667	87.1667	92	96.3333	94.5	88.6667	77	93.3333	97	90	86	85
				stdev	1.30634	0.0160436	0.380884	0.0536718	157.162	47.2582	110.604	0	0.989924	1.22691	27.6489	85.44	161.967	0.0130877	0.0490354	0.14485	0.0796403	0.288675	1.60728	3	2.08167	1.80278	2.46644	13.8924	4.04145	1.73205	7.93725	12.7671	14.1067
				CV	0.058	-0.0163304	-0.017664	0.00244713	0.0588623	0.034328	0.0855189	0	-0.0535392	0.0596333	0.0559749	0.11392	0.639344	0.0270466	0.0522534	0.715305	0.145704	0.00360094	0.0184391	0.0326087	0.021609	0.019077	0.027817	0.180421	0.0433013	0.0178562	0.0881917	0.148455	0.165962
Twistie	2	Nil	R/br	1	16.6667	-0.956336	-22.1055	21.1402	3600	1820	1780	10	-14.8639	15.8183	352.337	1420	270	0.494444	0.978022	0.151685	0.78022	75.5	90.5	96	93	74	69	71	89	97.5	84	74	72.5
Twistie	2	Nil	R/br	2	19.7368	-0.946196	-19.2081	20.3003	3040	1680	1360	10	-13.4274	18.3795	400.664	1360	250	0.447368	0.809524	0.183824	0.809524	82	90	96	94	91	95	59	85.5	96	94	83	90
Twistie	2	Nil	R/br	3	23.4375	-0.965084	-17.1885	17.8104	2560	1440	1120	10	-13.7101	20.4449	417.431	1070	140	0.4375	0.777778	0.125	0.743056	96	96	98	95.5	88.5	81	46	80.5	95	92	88.5	73
				mean	19.947	-0.955872	-19.5007	19.7503	3066.67	1646.67	1420	10	-14.0005	18.2142	390.144	1283.33	220	0.459771	0.855108	0.153503	0.7776	84.5	92.1667	96.6667	94.1667	84.5	81.6667	58.6667	85	96.1667	90	81.8333	78.5
				stdev	3.39031	0.00945254	2.4715	1.73173	520.513	192.18	334.066	0	0.761011	2.31776	33.7976	187.172	70	0.0304308	0.107624	0.0294539	0.0333115	10.4762	3.32916	1.1547	1.25831	9.17878	13.0128	12.5033	4.272	1.25831	5.2915	7.32006	9.96243
				CV	0.169966	-0.00988892	-0.126739	0.087681	0.169732	0.116709	0.235258	0	-0.0543561	0.12725	0.0866287	0.145848	0.318182	0.0661869	0.12586	0.191878	0.0428389	0.123978	0.0361211	0.0119452	0.0133625	0.108625	0.159341	0.213125	0.0502588	0.0130846	0.0587945	0.0894509	0.12691
Twistie	3	Nil	R/br	1	16.6205	-0.944365	-19.2832	18.2104	3610	1900	1710	10	-12.1731	13.1308	302.665	1360	360	0.473684	0.9	0.210526	0.715789	86	91	88	97	90	80.5	77	92	99	84	81	87.5
Twistie	3	Nil	R/br	2	17.5439	-0.887413	-21.7111	19.2667	3420	1910	1510	10	-13.8219	15.2353	338.012	1360	230	0.44152	0.790576	0.152318	0.712042	68.5	89	85.5	97	97	97	59	85.5	91	98	97.5	91.5
Twistie	3	Nil	R/br	3	19.3548	-0.898417	-18.2285	20.2895	3100	1630	1470	10	-12.8641	18.2132	392.701	1110	210	0.474194	0.90184	0.142857	0.680982	88.5	98	96.5	93.5	91.5	84	71	91	94	77	78	80
				mean	17.8397	-0.910065	-19.7409	19.2555	3376.67	1813.33	1563.33	10	-12.953	15.5265	344.459	1276.67	266.667	0.463133	0.864139	0.168567	0.702938	81	92.6667	90	95.8333	92.8333	87.1667	69	89.5	94.6667	86.3333	85.5	86.3333
				stdev	1.39097	0.03021	1.78586	1.03962	257.747	158.85	128.582	0	0.827977	2.55367	45.3625	144.338	81.4453	0.0187185	0.063714	0.0366443	0.0191066	10.8972	4.72582	5.76628	2.02073	3.68556	8.69387	9.16515	3.5	4.04145	10.6927	10.5	5.83809
				CV	0.0779706	-0.0331954	-0.0904649	0.053991	0.0763317	0.0876011	0.0822486	0	-0.0639215	0.164472	0.131692	0.113058	0.30542	0.0404172	0.0737312	0.217387	0.0271811	0.134534	0.050998	0.0640698	0.0210858	0.0397008	0.0997384	0.132828	0.0391061	0.0426914	0.123853	0.122807	0.0676227
				mean	20.1033	-0.949458	-20.2681	20.3128	3037.78	1612.22	1425.56	10	-15.1477	18.105	409.518	1103.33	246.667	0.468933	0.885888	0.174857	0.675709	81.8889	90.6667	92.8889	95.4444	90.6111	85.8333	68.2222	89.2778	95.9444	88.7778	84.4444	83.2778
				stdev	2.81253	0.0363325	1.82053	1.59447	429.674	229.171	220.857	0	2.65505	2.852	73.4337	293.3	99.373	0.0221351	0.0779685	0.0791857	0.111254	7.81736	3.99218	4.43549	1.86153	6.84095	8.54035	13.1032	4.97564	2.50555	7.39557	9.2515	9.81106
				CV	0.139904	-0.0382665	-0.0898224	0.078496	0.141443	0.142146	0.154927	0	-0.175277	0.157526	0.179317	0.265831	0.402864	0.0472031	0.0880118	0.452859	0.164649	0.095463	0.0440314	0.0477505	0.0195038	0.0754979	0.0994992	0.192067	0.0557321	0.0261146	0.0833043	0.109557	0.117811
ALL				mean	20.1351	-0.964591	-21.2292	21.1608	3049.46	1505.54	1543.92	10	-16.8194	18.2833	420.115	786.146	185.625	0.505145	1.02657	0.122241	0.522497	82.1918	88.6571	93.355	93.6059	90.3082	81.9939	66.4036	89.9062	96.9453	81.7951	75.0859	76.9705
				stdev	2.75311	0.00848502	1.88253	2.05744	396.322	186.916	228.734	0	1.13517	1.69108	26.7179	281.296	41.8472	0.0216722	0.0887639	0.0282935	0.175593	7.22137	4.23815	3.19184	2.25193	2.73196	9.07795	3.88247	1.57492	0.662275	5.4568	8.02206	10.2235
				CV	0.136732	-0.00879649	-0.0886765	0.097229	0.129964	0.124152	0.148151	0	-0.0674916	0.0924936	0.0635967	0.357816	0.225439	0.0429029	0.0864663	0.231457	0.336066	0.0878599	0.0478038	0.0341903	0.0240576	0.0302516	0.110715	0.0584678	0.0175173	0.00683143	0.066713	0.106838	0.132823
				average withinday CV	0.0375582	-0.0220014	-0.0452547	0.0373679	0.0376789	0.0427194	0.048739	0	-0.0424538	0.0474609	0.0429647	0.183062	0.197256	0.0271307	0.0541176	0.190451	0.163246	0.0789869	0.0470027	0.0339952	0.0366128	0.0543555	0.0796303	0.0896384	0.034555	0.0181839	0.0449328	0.0531024	0.0740589
				min	0.00203531	-0.0365854	-0.126739	0.00205458	0.00203771	0	0.00518578	0	-0.0828426	0.00969391	0.00467649	0	0.035348	0.00559874	0.0117262	0.0146306	0	0.00360094	0.0108045	0.00609877	0.00293568	0.00619696	0	0.00897436	0.00552486	0.00295068	0.00338291	0.00968832	0.0221652
				max	0.169966	-0.00295573	-0.0107065	0.0940074	0.169732	0.136494	0.235258	0	-0.000740673	0.164472	0.131692	0.844688	0.639344	0.0661869	0.12586	0.715305	0.849922	0.419576	0.116334	0.126234	0.109309	0.12528	0.223868	0.221837	0.100734	0.0695569	0.125607	0.157505	0.165962
				median	0.0278702	-0.0212538	-0.0382795	0.0305818	0.0277933	0.0336803	0.0370645	0	-0.0436238	0.0429747	0.0330217	0.113489	0.167173	0.0223041	0.0445628	0.16845	0.0959427	0.043507	0.0418509	0.0243474	0.0221996	0.0413768	0.0648501	0.0745433	0.0304565	0.0143892	0.032309	0.0379333	0.0629117
[truncated: 13 more columns]

## Sheet: Breathing x day
	horse number					Respiratory frequency	Ratio Vi/Ve	VtI	Tidal Volume	Total breath period	Inspiratory period	Expiratory period	Respiratory pause	Peak inspiratory flow	Peak expiratory flow	Minute ventilation	Time to pif	Time to pef	Ratio Te to total beath	Ratio of Te to Ti	Ratio time to pef to Te	Ratio time to pif to Ti	% of pif to pif			% decrease pif to zero flow			% of pef to pef			% decrease pef to zero flow
Horse		Day	Treatment	Action	Breath	Rf			Vt	Tt	Ti	Te	Msec	pif	pef	L/min	Tpif	Tpef	Te/Tt	Te/Ti	Tpef/Te	Tpif/Ti	izp25%	izp50%	izp75%	ipz25%	ipz50%	ipz75%	ezp25%	ezp50%	ezp75%	epz25%	epz50%	epz75%
Betty	1	1	Nil	Breathing	mean	16.2577	-0.961067	-6.65257	6.71387	3706.67	1533.33	2156.67	26.6667	-5.9155	5.9546	109.047	1136.67	253.333	0.580928	1.40413	0.118322	0.740937	56.6667	66	85.5	97.1667	91.3333	69.8333	50	78.3333	93.3333	41	38.8333	57
Betty	1	2	Nil	Breathing	mean	10.7432	-0.976088	-7.89113	7.98506	5600	2323.33	3266.67	20	-4.7147	4.27035	85.9732	2000	196.667	0.582591	1.40475	0.0607505	0.860539	72.6667	66.3333	82.3333	94.3333	81.8333	57.5	55.3333	83	89.8333	26.5	44	83.6667
Betty	1	3	Nil	Breathing	mean	16.9508	-0.981556	-6.46168	6.34424	3606.67	1706.67	1883.33	26.6667	-5.26682	5.79481	106.597	1240	270	0.520993	1.10111	0.146987	0.725839	64	59.3333	87.5	95	90.6667	72	53.1667	82	94.6667	56	47.3333	60.5
Darky	2	1	Nil	Breathing	mean	8.5154	-0.977938	-10.4559	10.606	7046.67	3046.67	3986.67	23.3333	-4.20419	3.41813	90.2804	2096.67	3186.67	0.565693	1.3097	0.800154	0.686966	76.1667	79.5	90.8333	97.6667	95.6667	87.3333	81.1667	61.3333	86.5	96	89.5	73.1667
Darky	2	2	Nil	Breathing	mean	10.1712	0.325668	6.51999	11.867	5906.67	2373.33	3510	33.3333	-3.84349	3.08058	121.77	1626.67	2713.33	0.594692	1.48405	0.773271	0.683602	83.8333	78	87.8333	95.5	94.8333	84	57.5	53.8333	75.1667	95.3333	86.3333	61
Darky	2	3	Nil	Breathing	mean	7.62308	-0.989459	-10.121	10.2293	7873.33	3176.67	4680	26.6667	-4.38182	3.03202	77.945	2460	3766.67	0.594389	1.47489	0.805827	0.772519	53.8333	77.3333	90.6667	97.6667	90	62	73.5	54	76.3333	97	91.5	77.6667
Flash	3	1	Nil	Breathing	mean	14.8033	-0.978253	-7.094	7.06855	4070	1930	2096.67	53.3333	-5.93723	5.65944	104.208	1526.67	206.667	0.5159	1.09148	0.098813	0.793798	50.1667	52.3333	70.6667	95.3333	88.1667	68.8333	51.8333	82.6667	96.6667	50.8333	59.3333	69.5
Flash	3	2	Nil	Breathing	mean	16.5134	-0.955263	-7.70075	8.06154	3636.67	1696.67	1920	30	-7.70113	7.68138	133.163	1393.33	200	0.52884	1.14602	0.104577	0.824939	46.6667	42.1667	80.5	93.8333	82.5	58.8333	49.1667	81.6667	95.6667	58.3333	55.6667	48
Flash	3	3	Nil	Breathing	mean	11.5111	-0.953309	-9.17291	9.20249	5226.67	2710	2466.67	60	-6.23108	6.22195	105.886	2416.67	283.333	0.472588	0.914713	0.114511	0.889992	42.3333	38	75.3333	96	86.1667	60.5	61.1667	85.3333	95.6667	61.5	59.8333	51
Hungry	4	1	Nil	Breathing	mean	10.9138	-0.977707	-8.03609	8.02494	5506.67	2710	2776.67	30	-4.07637	5.2377	87.5872	363.333	256.667	0.504471	1.02724	0.0925563	0.134689	51.6667	75	92.8333	68	75.5	85.3333	49.1667	80.3333	93.1667	41	50.5	57.6667
Hungry	4	2	Nil	Breathing	mean	11.0033	-0.973706	-8.4669	8.30487	5463.33	2580	2850	43.3333	-4.57451	4.67527	91.5039	1043.33	223.333	0.521454	1.10404	0.0788877	0.413603	42.8333	71	90.1667	73.3333	70.8333	79.6667	49.5	79	95.3333	42.6667	69.1667	79.6667
Hungry	4	3	Nil	Breathing	mean	12.753	-0.969161	-7.46809	7.58165	4716.67	2346.67	2353.33	26.6667	-5.37276	6.41605	96.2948	273.333	243.333	0.500202	1.01651	0.10371	0.120397	42.6667	75.3333	87.6667	44	61.5	69.6667	44	78.1667	94.8333	39.3333	37.6667	56.5
Rikki	5	1	Nil	Breathing	mean	12.2009	-0.971083	-6.8059	7.00884	4980	2146.67	2803.33	40	-5.28369	5.35548	84.8638	1380	280	0.569113	1.38006	0.0999509	0.660938	58.5	58	81.6667	95.8333	85.8333	74.3333	62	87.6667	97.8333	39.8333	33.3333	42.8333
Rikki	5	2	Nil	Breathing	mean	9.56693	-0.930675	-4.82653	5.17685	6306.67	2523.33	3723.33	70	-2.99212	3.37015	49.2057	1896.67	226.667	0.589237	1.47259	0.0619475	0.752347	61	49.6667	73.1667	96.3333	90.5	69.3333	62.3333	84.6667	96	28.8333	44.1667	37.3333
Rikki	5	3	Nil	Breathing	mean	18.3535	-0.972242	-6.72689	6.89481	3293.33	1340	1920	43.3333	-7.19364	6.48444	126.482	1060	216.667	0.583309	1.4409	0.114024	0.786519	56	66.3333	91	96	82.6667	54.1667	55.6667	85.8333	96.3333	61.8333	47	53.3333
Roman	6	1	Nil	Breathing	mean	8.19764	-0.321946	-1.28379	10.6674	7320	2850	4453.33	26.6667	-3.85457	2.49552	87.5409	2456.67	300	0.608473	1.56495	0.0673338	0.862298	64.5	86	97.3333	98	94	73	71.8333	91	97	73.6667	80.3333	90
Roman	6	2	Nil	Breathing	mean	12.6346	-0.986347	-7.71912	7.62358	4816.67	2053.33	2736.67	36.6667	-5.04211	4.1907	95.5394	336.667	183.333	0.568233	1.33475	0.0677677	0.167314	51.25	78.6667	92.5	74.5	71.1667	83.6667	56	86.5	97.5	61	72.6667	75.8333
Roman	6	3	Nil	Breathing	mean	13.2684	-0.948243	-7.14952	7.53982	4523.33	1996.67	2506.67	30	-4.6967	5.42674	100.053	1543.33	206.667	0.554307	1.25751	0.0822852	0.775434	84	70.6667	84.1667	92.25	94.5	71.8333	53.5	79.6667	92.3333	58.1667	44.8333	57.3333
Skip	7	1	Nil	Breathing	mean	16.2093	-0.956557	-6.33694	6.16753	3706.67	1506.67	2183.33	26.6667	-5.87985	5.14343	99.5998	370	286.667	0.590098	1.46818	0.131178	0.248072	45.1667	71	87.8333	69	75.3333	82.3333	56.1667	86.6667	97	57.1667	49	45.1667
Skip	7	2	Nil	Breathing	mean	16.0911	-0.979716	-5.61657	5.73215	3733.33	1456.67	2253.33	33.3333	-5.2436	4.36401	92.1896	621	216.667	0.603767	1.553	0.0965685	0.439759	75	83.5	87.5	94.3333	81.5	60.5	50.1667	82.1667	95.8333	56.8333	63.3333	56.8333
Skip	7	3	Nil	Breathing	mean	10.8107	-0.966333	-10.3407	10.3902	5553.33	2393.33	3126.67	43.3333	-6.18892	5.64388	112.327	1936.67	353.333	0.563277	1.31082	0.11323	0.807392	59.6667	68.1667	80.5	96.5	89.6667	69.1667	66.6667	86	94.6667	61.8333	57	52.8333
Twistie	8	1	Nil	Breathing	mean	14.3889	-0.963176	-6.501	6.25625	4170	1950	2190	40	-4.39206	5.00854	90.0158	1540	283.333	0.525159	1.12371	0.129531	0.79009	73.3333	72.6667	91.1667	97.1667	88.3333	64.1667	48.1667	80.3333	95.1667	49	57.8333	58
Twistie	8	2	Nil	Breathing	mean	10.4868	-0.976193	-7.4322	7.56204	5726.67	2690	3010	36.6667	-3.61786	3.85829	79.1679	2203.33	280	0.525622	1.11938	0.0934069	0.817544	83	66.5	86.6667	94.1667	88.1667	63.6667	54.3333	85.3333	94.6667	57.6667	63.3333	72.5
Twistie	8	3	Nil	Breathing	mean	12.6762	-0.984258	-6.25705	6.28598	4750	2060	2653.33	46.6667	-4.07918	4.03411	79.8691	1486.67	276.667	0.556082	1.30201	0.10516	0.717886	83.8333	68	79	95.6667	90.8333	73.3333	57	86.5	95.6667	50.8333	61.3333	64.6667
				Day1	mean	12.6859	-0.888466	-6.64578	7.81417	5063.33	2209.17	2830.83	33.3333	-4.94293	4.78411	94.143	1358.75	631.667	0.55748	1.29618	0.19223	0.614724	59.5208	70.0625	87.2292	89.7708	86.7708	75.6458	58.7917	81.0417	94.5833	56.0625	57.3333	61.6667
					stdev	3.23969	0.229063	2.55075	1.83355	1448.92	593.076	909.911	10.2353	0.903414	1.19233	8.92709	739.618	1032.78	0.0377969	0.19445	0.246538	0.270519	11.0653	11.0288	8.19937	13.1614	7.70278	8.41646	12.0662	9.05615	3.70006	19.6414	19.2811	15.4668
					90% CI	0.143933	0.0101768	0.113325	0.081461	64.3724	26.3492	40.4255	0.454735	0.0401369	0.0529727	0.396613	32.8597	45.8844	0.00167924	0.00863903	0.0109532	0.0120186	0.491607	0.489987	0.364282	0.584733	0.342219	0.373926	0.536077	0.402347	0.164386	0.872629	0.856622	0.687159
				2	mean	12.1513	-0.80654	-5.39165	7.78914	5148.75	2212.08	2908.75	37.9167	-4.71619	4.43634	93.5641	1390.12	530	0.564305	1.32732	0.167147	0.619956	64.5312	66.9792	85.0833	89.5417	82.6667	69.6458	54.2917	79.5208	92.5	53.3958	62.3333	64.3542
					stdev	2.71121	0.457823	4.96954	2.00506	996.556	440.865	609.879	14.5774	1.42702	1.41368	25.6521	672.67	882.68	0.0338955	0.180717	0.245465	0.250843	16.3369	14.4578	6.17984	9.68297	8.56905	11.2565	4.55456	10.6422	7.35495	21.7546	14.353	16.3487
					90% CI	0.120453	0.0203402	0.220787	0.0890808	44.275	19.5867	27.0957	0.647644	0.0633996	0.0628072	1.13967	29.8854	39.2157	0.00150591	0.00802891	0.0109055	0.0111444	0.725814	0.64233	0.274558	0.430195	0.380706	0.500106	0.20235	0.472814	0.326766	0.966512	0.637674	0.726342
				3	mean	12.9933	-0.97057	-7.96223	8.05857	4942.92	2216.25	2698.75	37.9167	-5.42637	5.38175	100.682	1552.08	702.083	0.543143	1.22731	0.198217	0.699497	60.7917	65.3958	84.4792	89.1354	85.75	66.5833	58.0833	79.6875	92.5625	60.8125	55.8125	59.2292
					stdev	3.38962	0.0145603	1.66362	1.6643	1404.67	575.037	893.784	12.3362	1.05688	1.22884	16.1826	726.913	1239.12	0.0418322	0.19945	0.24616	0.239937	16.1321	12.3731	5.72826	18.3039	10.4041	6.87473	9.03477	10.8458	6.66484	16.4889	16.566	8.66481
					90% CI	0.150594	0.000646884	0.0739112	0.0739414	62.4065	25.5478	39.7091	0.548074	0.0469553	0.0545949	0.718961	32.2953	55.0514	0.00185852	0.00886117	0.0109364	0.0106599	0.716716	0.549714	0.254495	0.813204	0.462235	0.30543	0.401397	0.481855	0.296106	0.73257	0.735994	0.38496

## Sheet: Rebreathing x day
					Respiratory frequency	Ratio Vi/Ve	VtI	Tidal Volume	Total breath period	Inspiratory period	Expiratory period	Respiratory pause	Peak inspiratory flow	Peak expiratory flow	Minute ventilation	Time to pif	Time to pef	Ratio Te to total beath	Ratio of Te to Ti	Ratio time to pef to Te	Ratio time to pif to Ti	% of zero to pif			% decrease pif to zero flow			% of zero to pef			% decrease pef to zero flow
Horse	Day	Treatment	Action	Breath	Rf			Vt	Tt	Ti	Te	Msec	pif	pef	L/min	Tpif	Tpef	Te/Tt	Te/Ti	Tpef/Te	Tpif/Ti	izp25%	izp50%	izp75%	ipz25%	ipz50%	ipz75%	ezp25%	ezp50%	ezp75%	epz25%	epz50%	epz75%
Betty	1	Nil	R/br	mean	25.7258	-0.98264	-20.1556	19.9696	2333.33	1220	1113.33	10	-18.958	21.3744	513.663	540	140	0.477351	0.914039	0.125751	0.440658	90.3333	96.3333	96.5	95.1667	92.8333	87.5	64.3333	87.3333	96	84.6667	85.8333	93.6667
Betty	2	Nil	R/br	mean	23.5693	-0.959194	-21.0416	20.2073	2546.67	1323.33	1223.33	10	-18.458	21.0329	475.586	736.667	173.333	0.480423	0.925136	0.141144	0.555865	91	94.6667	95.6667	92.8333	87.8333	85.1667	73.3333	91.1667	95.5	77.5	73.3333	87.5
Betty	3	Nil	R/br	mean	25.9951	-0.957612	-16.5041	17.0119	2313.33	1180	1133.33	10	-16.1418	19.2225	441.476	706.667	153.333	0.490091	0.961512	0.135136	0.595925	85	91.1667	97.1667	97.6667	95.6667	88	61.3333	90.3333	97.6667	81.1667	78.3333	83.5
Darky	1	Nil	R/br	mean	15.996	-0.941697	-26.3884	24.8497	3753.33	1856.67	1896.67	10	-17.3175	15.4077	397.604	1103.33	253.333	0.505172	1.02126	0.132866	0.593945	88.1667	92.1667	92	96.6667	84	63.5	74.8333	93.8333	98.3333	87.8333	86	91.3333
Darky	2	Nil	R/br	mean	20.8414	-0.952017	-17.4439	16.8044	2883.33	1493.33	1390	10	-14.7957	14.5543	350.257	590	263.333	0.481787	0.930283	0.190109	0.393687	92.8333	91.5	92.6667	95.6667	81.6667	55.6667	73	93.1667	94	87.3333	86.6667	89.8333
Darky	3	Nil	R/br	mean	17.1432	-0.969999	-25.6908	25.745	3500	1700	1800	10	-18.2338	17.0088	441.355	710	223.333	0.51427	1.05918	0.124024	0.417435	90.1667	95.5	97.8333	93.6667	87.1667	65.6667	70.3333	92.6667	98	85.3333	85.8333	91.1667
Flash	1	Nil	R/br	mean	22.2189	-0.974047	-18.7428	18.2617	2703.33	1283.33	1420	10	-17.57	17.9214	405.821	573.333	130	0.525178	1.10637	0.0913427	0.4476	80.1667	75.3333	86.3333	90.1667	94.8333	88	57.8333	85	95.3333	79.1667	69	69
Flash	2	Nil	R/br	mean	24.1234	-0.977272	-20.2298	19.7512	2490	1190	1300	10	-20.6568	21.9496	476.121	646.667	136.667	0.522167	1.09284	0.105116	0.54345	84.3333	84.8333	90.1667	90.8333	89.3333	81	63	91.1667	97.3333	77.8333	65.1667	65
Flash	3	Nil	R/br	mean	21.1765	-0.967399	-18.8558	18.4632	2833.33	1396.67	1436.67	10	-16.9823	18.6907	390.985	1076.67	183.333	0.507084	1.03282	0.129084	0.769245	77.1667	82	82.1667	90.8333	84.6667	72.6667	70.6667	91.6667	97	78	67.3333	59.6667
Hungry	1	Nil	R/br	mean	18.8134	-0.95185	-24.6718	23.4821	3190	1580	1610	10	-17.948	20.9024	441.769	130	140	0.50458	1.01899	0.0866545	0.082278	57	85.5	96.5	88.75	93.5	92.25	51	84.5	96.75	79	66.5	66.5
Hungry	2	Nil	R/br	mean	19.782	-0.964816	-23.9854	24.8169	3033.33	1526.67	1506.67	10	-18.5032	22.8313	490.899	160	153.333	0.496627	0.987553	0.101912	0.10475	60.1667	88.1667	96.5	90.1667	94.8333	89.1667	63	91	98	78.5	70.1667	69.5
Hungry	3	Nil	R/br	mean	15.7816	-0.977037	-22.0948	22.315	3803.33	1843.33	1960	10	-13.4019	17.1139	352.136	453.333	193.333	0.515397	1.06468	0.0984539	0.245186	82.6667	86.3333	95.3333	91	92.6667	94.8333	63.1667	88	97.6667	72.1667	62	61.8333
Rikki	1	Nil	R/br	mean	20.4901	-0.97825	-19.9347	19.5368	2930	1416.67	1513.33	10	-16.3096	18.3414	400.507	1076.67	146.667	0.516419	1.06804	0.0969568	0.760166	89.5	89.3333	92.1667	96.5	90.6667	80	52.1667	86.1667	96.6667	78.6667	67.6667	66.5
Rikki	2	Nil	R/br	mean	17.1079	-0.930097	-23.8665	25.6204	3516.67	1590	1926.67	10	-17.634	16.5274	437.139	940	146.667	0.549218	1.22531	0.0761486	0.584272	82.6667	88	97.5	94	88.6667	82.3333	72.3333	95.1667	98.5	83.3333	73.6667	86.3333
Rikki	3	Nil	R/br	mean	18.4634	-0.988574	-24.1037	24.2023	3250	1460	1790	10	-19.4337	16.2042	446.892	1126.67	190	0.5508	1.22628	0.105961	0.771201	82	92.3333	95	97	93.1667	77.6667	73.5	92.1667	98.6667	87.1667	79	90.3333
Roman	1	Nil	R/br	mean	22.5136	-0.961402	-17.8547	17.4746	2666.67	1336.67	1330	10	-15.9669	17.4503	393.6	593.333	120	0.499309	1.00126	0.0898713	0.444486	85.1667	81.6667	91.8333	91.8333	91.3333	79.5	56.1667	83.5	96.6667	86.1667	73.3333	69
Roman	2	Nil	R/br	mean	19.8969	-0.990179	-23.0009	23.0168	3016.67	1450	1566.67	10	-18.1759	18.7204	458.073	706.667	163.333	0.519363	1.08085	0.104331	0.486094	86.8333	92.3333	97.1667	98.5	92.6667	83.1667	65.8333	90.5	97.8333	86	80.5	77.1667
Roman	3	Nil	R/br	mean	22.4232	-0.970697	-17.0107	16.529	2676.67	1300	1376.67	10	-15.4239	15.5774	370.422	530	173.333	0.514079	1.05965	0.126324	0.407833	86.1667	86.8333	91.1667	88.6667	87.3333	87.3333	71	92.6667	97.6667	87.1667	78.8333	73.3333
Skip	1	Nil	R/br	mean	16.9747	-0.976487	-21.5087	21.5609	3540	1760	1780	10	-14.3131	18.2633	365.613	1553.33	186.667	0.502256	1.01119	0.105763	0.882875	80.8333	89.8333	94	98.3333	96	79.6667	71.8333	93.1667	97.3333	73	62.3333	59.5
Skip	2	Nil	R/br	mean	17.6487	-0.965515	-24.5951	25.4995	3400	1583.33	1816.67	10	-18.3876	17.7798	450.082	1230	233.333	0.534305	1.14815	0.129009	0.776861	87.5	89.8333	89.6667	91.3333	88.3333	84.8333	69.8333	87.1667	95.3333	81.3333	78.3333	85.6667
Skip	3	Nil	R/br	mean	16.5043	-0.960255	-21.4249	21.781	3636.67	1780	1856.67	10	-14.1097	17.8414	359.267	330	203.333	0.510441	1.04291	0.109868	0.185813	63.6667	81.6667	94.6667	90.1667	88.3333	92.5	67.5	88.3333	98.3333	66.3333	59	61.3333
Twistie	1	Nil	R/br	mean	22.5231	-0.982437	-21.5628	21.9326	2670	1376.67	1293.33	10	-18.4897	20.5742	493.952	750	253.333	0.483894	0.938417	0.202501	0.546588	80.1667	87.1667	92	96.3333	94.5	88.6667	77	93.3333	97	90	86	85
Twistie	2	Nil	R/br	mean	19.947	-0.955872	-19.5007	19.7503	3066.67	1646.67	1420	10	-14.0005	18.2142	390.144	1283.33	220	0.459771	0.855108	0.153503	0.7776	84.5	92.1667	96.6667	94.1667	84.5	81.6667	58.6667	85	96.1667	90	81.8333	78.5
Twistie	3	Nil	R/br	mean	17.8397	-0.910065	-19.7409	19.2555	3376.67	1813.33	1563.33	10	-12.953	15.5265	344.459	1276.67	266.667	0.463133	0.864139	0.168567	0.702938	81	92.6667	90	95.8333	92.8333	87.1667	69	89.5	94.6667	86.3333	85.5	86.3333
			Day1	mean	20.6569	-0.968601	-21.3524	20.8835	2973.33	1478.75	1494.58	10	-17.1091	18.7794	426.566	790	171.25	0.50177	1.00995	0.116463	0.524825	81.4167	87.1667	92.6667	94.2187	92.2083	82.3854	63.1458	88.3542	96.7604	82.3125	74.5833	75.0625
				stdev	3.24637	0.0152585	2.90159	2.54071	485.046	230.458	260.579	0	1.51403	2.02808	52.2468	438.887	54.2463	0.0156026	0.0624198	0.038692	0.240293	10.7179	6.47952	3.23179	3.49516	3.76255	9.04365	10.3538	4.36657	0.885775	5.74279	9.87943	12.9391
				90% CI	0.14423	0.000677904	0.128912	0.112879	21.5496	10.2388	11.577	#NUM!	0.0672652	0.0901034	2.32122	19.4989	2.41005	0.000693194	0.00277319	0.00171901	0.0106758	0.476174	0.287872	0.143582	0.155283	0.167162	0.401791	0.46	0.193998	0.0393532	0.255141	0.438923	0.574858
			Day2	mean	20.3646	-0.96187	-21.708	21.9334	2994.17	1475.42	1518.75	10	-17.5765	18.9512	441.037	786.667	186.25	0.505458	1.03065	0.125159	0.527822	83.7292	90.1875	94.5	93.4375	88.4792	80.375	67.375	90.5417	96.5833	82.7292	76.2083	79.9375
				stdev	2.4883	0.0177698	2.55054	3.26481	360.897	152.263	244.67	0	2.16019	2.81715	48.0014	363.833	46.4429	0.0306408	0.126471	0.0359964	0.21625	10.1199	3.11606	3.1997	2.77022	4.16375	10.3117	5.53255	3.19318	1.57611	4.72492	6.93951	9.02903
				90% CI	0.11055	0.000789478	0.113315	0.145049	16.0339	6.76473	10.8702	#NUM!	0.0959729	0.125161	2.13261	16.1644	2.06337	0.00136131	0.00561885	0.00159925	0.00960757	0.449606	0.13844	0.142156	0.123075	0.184987	0.458129	0.2458	0.141867	0.0700235	0.209919	0.308308	0.401142
			Day3	mean	19.4159	-0.962705	-20.6782	20.6629	3173.75	1559.17	1614.58	10	-15.835	17.1482	393.374	776.25	198.333	0.508162	1.0389	0.124677	0.511947	80.9792	88.5625	92.9167	93.1042	90.2292	83.2292	68.3125	90.6667	97.4583	80.4583	74.4792	75.9375
				stdev	3.49839	0.0233503	3.2623	3.37159	516.497	256.662	284.242	0	2.31414	1.37172	43.5387	345.738	34.4111	0.0247939	0.102261	0.0217635	0.231221	7.97886	5.13465	5.10757	3.41558	3.83999	10.1887	4.14177	1.90029	1.23362	7.77447	10.358	13.5655
				90% CI	0.155427	0.00103741	0.144937	0.149793	22.9469	11.403	12.6283	#NUM!	0.102812	0.060943	1.93434	15.3604	1.52882	0.00110154	0.00454323	0.000966908	0.0102727	0.354485	0.228122	0.226919	0.151747	0.170603	0.452662	0.184011	0.0844262	0.0548074	0.345404	0.460187	0.602689
